# Supplementary material for: Power Up: Combining Behavior Monitoring Software with Business Intelligence Tools to Enhance Proactive Animal Welfare Reporting
Source: Animals (Basel). 2022 Jun 22;12(13):1606. doi: 10.3390/ani12131606 (PMC9264768; doi:10.3390/ani12131606)
Supplement: Supplementary file 1 [file animals-12-01606-s001.zip]

Archive with 7 entries (5 files):
- animals-1760457-supplementary/
- animals-1760457-supplementary/Updated Supplementary Materials/
- animals-1760457-supplementary/Updated Supplementary Materials/S1 Quarterly Behavior Report Template v1.0.pbit
- animals-1760457-supplementary/Updated Supplementary Materials/S2 Example ZooMonitor Data for Quarterly Report.xlsx
- animals-1760457-supplementary/Updated Supplementary Materials/S3 Enrichment Report Template v1.0.pbit
- animals-1760457-supplementary/Updated Supplementary Materials/S4 Example ZooMonitor Data for Enrichement Report.xlsx
- animals-1760457-supplementary/Updated Supplementary Materials/S5 Enrichment Report Instructions.pdf
