# Supplementary material for: Power Up: Combining Behavior Monitoring Software with Business Intelligence Tools to Enhance Proactive Animal Welfare Reporting
Source: Animals (Basel). 2022 Jun 22;12(13):1606. doi: 10.3390/ani12131606 (PMC9264768; doi:10.3390/ani12131606)
Supplement: Supplementary file 1 [file animals-12-01606-s001.zip › animals-1760457-supplementary/Updated Supplementary Materials/S2 Example ZooMonitor Data for Quarterly Report.xlsx]

## Sheet: Raw Data
SessionID	Configuration Name	Observer	DeviceID	Edited	Session Start Time	Recorded Start Time	Session End Time	DateTime	Date	Time	Year	Month	Hour	Project Animals	Duration	Habitat Map	Grid Size	Image Size	Notes	Channel Type	Subject Type	Focal Name	Group Count	All Occurrence Value	All Occurrence Behavior Modifier 1	All Occurrence Behavior Social Modifier	All Occurrence Comment	Frame Number	Interval Channel 1 Name	Interval Channel 1 Value	Interval Channel 1 Behavior Modifier 1	Interval Channel 2 Name	Interval Channel 2 Value	Space Use Grid X	Space Use Grid Y	Space Use Grid XY	Space Use Coordinate X	Space Use Coordinate Y	Space Use Coordinate XY	Question: Temperature	Question: Observation Time	Question: Hippo on Exhibit	Question: COVID 2020 Project Re-certification	Question: Howie Exhibit Access	Question: Annie Exhibit Access	Question: Hippo Housing Configuration
93189	Pygmy Hippo Exhibit - ZooMonitor Volunteer	Volunteer Practice	305ac879-5079-4cb2-95ec-0a7faac20702	No	2019-01-02 10:20:13	2019-01-02 10:20:13	2019-01-02 10:30:13	2019-01-02 10:21:13	2019-01-02	10:21:13	2019	1	10	Howie,Annie	10	Default Map	20,20	600x600		Interval	Individual	Annie						1	Interval Behaviors	Sitting/ Lying	Alert	Height	Land	19	7	19, 7	554	195	554, 195	30	AM			No Access	North and South
93189	Pygmy Hippo Exhibit - ZooMonitor Volunteer	Volunteer Practice	305ac879-5079-4cb2-95ec-0a7faac20702	No	2019-01-02 10:20:13	2019-01-02 10:20:13	2019-01-02 10:30:13	2019-01-02 10:22:13	2019-01-02	10:22:13	2019	1	10	Howie,Annie	10	Default Map	20,20	600x600		Interval	Individual	Annie						2	Interval Behaviors	Sitting/ Lying	Rest	Height	Land	19	7	19, 7	556	196	556, 196	30	AM			No Access	North and South
93189	Pygmy Hippo Exhibit - ZooMonitor Volunteer	Volunteer Practice	305ac879-5079-4cb2-95ec-0a7faac20702	No	2019-01-02 10:20:13	2019-01-02 10:20:13	2019-01-02 10:30:13	2019-01-02 10:23:13	2019-01-02	10:23:13	2019	1	10	Howie,Annie	10	Default Map	20,20	600x600		Interval	Individual	Annie						3	Interval Behaviors	Sitting/ Lying	Rest	Height	Land	19	7	19, 7	556	197	556, 197	30	AM			No Access	North and South
93189	Pygmy Hippo Exhibit - ZooMonitor Volunteer	Volunteer Practice	305ac879-5079-4cb2-95ec-0a7faac20702	No	2019-01-02 10:20:13	2019-01-02 10:20:13	2019-01-02 10:30:13	2019-01-02 10:24:13	2019-01-02	10:24:13	2019	1	10	Howie,Annie	10	Default Map	20,20	600x600		Interval	Individual	Annie						4	Interval Behaviors	Sitting/ Lying	Rest	Height	Land	19	7	19, 7	555	195	555, 195	30	AM			No Access	North and South
93189	Pygmy Hippo Exhibit - ZooMonitor Volunteer	Volunteer Practice	305ac879-5079-4cb2-95ec-0a7faac20702	No	2019-01-02 10:20:13	2019-01-02 10:20:13	2019-01-02 10:30:13	2019-01-02 10:25:13	2019-01-02	10:25:13	2019	1	10	Howie,Annie	10	Default Map	20,20	600x600		Interval	Individual	Annie						5	Interval Behaviors	Sitting/ Lying	Rest	Height	Land	19	7	19, 7	555	196	555, 196	30	AM			No Access	North and South
93189	Pygmy Hippo Exhibit - ZooMonitor Volunteer	Volunteer Practice	305ac879-5079-4cb2-95ec-0a7faac20702	No	2019-01-02 10:20:13	2019-01-02 10:20:13	2019-01-02 10:30:13	2019-01-02 10:26:13	2019-01-02	10:26:13	2019	1	10	Howie,Annie	10	Default Map	20,20	600x600		Interval	Individual	Annie						6	Interval Behaviors	Sitting/ Lying	Rest	Height	Land	19	7	19, 7	557	195	557, 195	30	AM			No Access	North and South
93189	Pygmy Hippo Exhibit - ZooMonitor Volunteer	Volunteer Practice	305ac879-5079-4cb2-95ec-0a7faac20702	No	2019-01-02 10:20:13	2019-01-02 10:20:13	2019-01-02 10:30:13	2019-01-02 10:27:13	2019-01-02	10:27:13	2019	1	10	Howie,Annie	10	Default Map	20,20	600x600		Interval	Individual	Annie						7	Interval Behaviors	Sitting/ Lying	Rest	Height	Land	19	7	19, 7	556	198	556, 198	30	AM			No Access	North and South
93189	Pygmy Hippo Exhibit - ZooMonitor Volunteer	Volunteer Practice	305ac879-5079-4cb2-95ec-0a7faac20702	No	2019-01-02 10:20:13	2019-01-02 10:20:13	2019-01-02 10:30:13	2019-01-02 10:28:13	2019-01-02	10:28:13	2019	1	10	Howie,Annie	10	Default Map	20,20	600x600		Interval	Individual	Annie						8	Interval Behaviors	Sitting/ Lying	Rest	Height	Land	19	7	19, 7	555	197	555, 197	30	AM			No Access	North and South
93189	Pygmy Hippo Exhibit - ZooMonitor Volunteer	Volunteer Practice	305ac879-5079-4cb2-95ec-0a7faac20702	No	2019-01-02 10:20:13	2019-01-02 10:20:13	2019-01-02 10:30:13	2019-01-02 10:29:13	2019-01-02	10:29:13	2019	1	10	Howie,Annie	10	Default Map	20,20	600x600		Interval	Individual	Annie						9	Interval Behaviors	Sitting/ Lying	Rest	Height	Land	19	7	19, 7	555	197	555, 197	30	AM			No Access	North and South
93189	Pygmy Hippo Exhibit - ZooMonitor Volunteer	Volunteer Practice	305ac879-5079-4cb2-95ec-0a7faac20702	No	2019-01-02 10:20:13	2019-01-02 10:20:13	2019-01-02 10:30:13	2019-01-02 10:30:13	2019-01-02	10:30:13	2019	1	10	Howie,Annie	10	Default Map	20,20	600x600		Interval	Individual	Annie						10	Interval Behaviors	Sitting/ Lying	Rest	Height	Land	19	7	19, 7	556	195	556, 195	30	AM			No Access	North and South
93198	Pygmy Hippo Exhibit - ZooMonitor Volunteer	Theresa Mozart	df9ce85e-a4e4-47a2-9868-e82dd0e064a8	No	2019-01-02 10:42:48	2019-01-02 10:42:48	2019-01-02 10:52:48	2019-01-02 10:43:48	2019-01-02	10:43:48	2019	1	10	Howie,Annie	10	Default Map	20,20	600x600		Interval	Individual	Annie						1	Interval Behaviors	Standing/ Floating	Rest	Height	Land	19	6	19, 6	550	172	550, 172	31	AM			No Access	North and South
93198	Pygmy Hippo Exhibit - ZooMonitor Volunteer	Theresa Mozart	df9ce85e-a4e4-47a2-9868-e82dd0e064a8	No	2019-01-02 10:42:48	2019-01-02 10:42:48	2019-01-02 10:52:48	2019-01-02 10:44:48	2019-01-02	10:44:48	2019	1	10	Howie,Annie	10	Default Map	20,20	600x600		Interval	Individual	Annie						2	Interval Behaviors	Standing/ Floating	Rest	Height	Land	19	6	19, 6	555	170	555, 170	31	AM			No Access	North and South
93198	Pygmy Hippo Exhibit - ZooMonitor Volunteer	Theresa Mozart	df9ce85e-a4e4-47a2-9868-e82dd0e064a8	No	2019-01-02 10:42:48	2019-01-02 10:42:48	2019-01-02 10:52:48	2019-01-02 10:45:48	2019-01-02	10:45:48	2019	1	10	Howie,Annie	10	Default Map	20,20	600x600		Interval	Individual	Annie						3	Interval Behaviors	Sitting/ Lying	Rest	Height	Land	19	6	19, 6	553	168	553, 168	31	AM			No Access	North and South
93198	Pygmy Hippo Exhibit - ZooMonitor Volunteer	Theresa Mozart	df9ce85e-a4e4-47a2-9868-e82dd0e064a8	No	2019-01-02 10:42:48	2019-01-02 10:42:48	2019-01-02 10:52:48	2019-01-02 10:46:48	2019-01-02	10:46:48	2019	1	10	Howie,Annie	10	Default Map	20,20	600x600		Interval	Individual	Annie						4	Interval Behaviors	Sitting/ Lying	Rest	Height	Land	19	6	19, 6	555	170	555, 170	31	AM			No Access	North and South
93198	Pygmy Hippo Exhibit - ZooMonitor Volunteer	Theresa Mozart	df9ce85e-a4e4-47a2-9868-e82dd0e064a8	No	2019-01-02 10:42:48	2019-01-02 10:42:48	2019-01-02 10:52:48	2019-01-02 10:47:48	2019-01-02	10:47:48	2019	1	10	Howie,Annie	10	Default Map	20,20	600x600		Interval	Individual	Annie						5	Interval Behaviors	Sitting/ Lying	Rest	Height	Land	19	6	19, 6	553	169	553, 169	31	AM			No Access	North and South
93198	Pygmy Hippo Exhibit - ZooMonitor Volunteer	Theresa Mozart	df9ce85e-a4e4-47a2-9868-e82dd0e064a8	No	2019-01-02 10:42:48	2019-01-02 10:42:48	2019-01-02 10:52:48	2019-01-02 10:48:48	2019-01-02	10:48:48	2019	1	10	Howie,Annie	10	Default Map	20,20	600x600		Interval	Individual	Annie						6	Interval Behaviors	Sitting/ Lying	Rest	Height	Land	19	6	19, 6	555	166	555, 166	31	AM			No Access	North and South
93198	Pygmy Hippo Exhibit - ZooMonitor Volunteer	Theresa Mozart	df9ce85e-a4e4-47a2-9868-e82dd0e064a8	No	2019-01-02 10:42:48	2019-01-02 10:42:48	2019-01-02 10:52:48	2019-01-02 10:49:48	2019-01-02	10:49:48	2019	1	10	Howie,Annie	10	Default Map	20,20	600x600		Interval	Individual	Annie						7	Interval Behaviors	Sitting/ Lying	Rest	Height	Land	19	6	19, 6	557	171	557, 171	31	AM			No Access	North and South
93198	Pygmy Hippo Exhibit - ZooMonitor Volunteer	Theresa Mozart	df9ce85e-a4e4-47a2-9868-e82dd0e064a8	No	2019-01-02 10:42:48	2019-01-02 10:42:48	2019-01-02 10:52:48	2019-01-02 10:50:48	2019-01-02	10:50:48	2019	1	10	Howie,Annie	10	Default Map	20,20	600x600		Interval	Individual	Annie						8	Interval Behaviors	Sitting/ Lying	Rest	Height	Land	19	6	19, 6	557	169	557, 169	31	AM			No Access	North and South
93198	Pygmy Hippo Exhibit - ZooMonitor Volunteer	Theresa Mozart	df9ce85e-a4e4-47a2-9868-e82dd0e064a8	No	2019-01-02 10:42:48	2019-01-02 10:42:48	2019-01-02 10:52:48	2019-01-02 10:51:48	2019-01-02	10:51:48	2019	1	10	Howie,Annie	10	Default Map	20,20	600x600		Interval	Individual	Annie						9	Interval Behaviors	Sitting/ Lying	Rest	Height	Land	19	6	19, 6	553	167	553, 167	31	AM			No Access	North and South
93198	Pygmy Hippo Exhibit - ZooMonitor Volunteer	Theresa Mozart	df9ce85e-a4e4-47a2-9868-e82dd0e064a8	No	2019-01-02 10:42:48	2019-01-02 10:42:48	2019-01-02 10:52:48	2019-01-02 10:52:48	2019-01-02	10:52:48	2019	1	10	Howie,Annie	10	Default Map	20,20	600x600		Interval	Individual	Annie						10	Interval Behaviors	Sitting/ Lying	Rest	Height	Land	19	6	19, 6	554	169	554, 169	31	AM			No Access	North and South
93203	Pygmy Hippo Exhibit - ZooMonitor Volunteer	Theresa Mozart	df9ce85e-a4e4-47a2-9868-e82dd0e064a8	No	2019-01-02 12:06:36	2019-01-02 12:06:36	2019-01-02 12:16:36	2019-01-02 12:07:36	2019-01-02	12:07:36	2019	1	12	Howie,Annie	10	Default Map	20,20	600x600		Interval	Individual	Annie						1	Interval Behaviors	Sitting/ Lying	Rest	Height	Land	19	6	19, 6	550	164	550, 164	31	PM			No Access	North and South
93203	Pygmy Hippo Exhibit - ZooMonitor Volunteer	Theresa Mozart	df9ce85e-a4e4-47a2-9868-e82dd0e064a8	No	2019-01-02 12:06:36	2019-01-02 12:06:36	2019-01-02 12:16:36	2019-01-02 12:08:36	2019-01-02	12:08:36	2019	1	12	Howie,Annie	10	Default Map	20,20	600x600		Interval	Individual	Annie						2	Interval Behaviors	Sitting/ Lying	Rest	Height	Land	19	6	19, 6	553	166	553, 166	31	PM			No Access	North and South
93203	Pygmy Hippo Exhibit - ZooMonitor Volunteer	Theresa Mozart	df9ce85e-a4e4-47a2-9868-e82dd0e064a8	No	2019-01-02 12:06:36	2019-01-02 12:06:36	2019-01-02 12:16:36	2019-01-02 12:09:36	2019-01-02	12:09:36	2019	1	12	Howie,Annie	10	Default Map	20,20	600x600		Interval	Individual	Annie						3	Interval Behaviors	Sitting/ Lying	Rest	Height	Land	19	6	19, 6	549	166	549, 166	31	PM			No Access	North and South
93203	Pygmy Hippo Exhibit - ZooMonitor Volunteer	Theresa Mozart	df9ce85e-a4e4-47a2-9868-e82dd0e064a8	No	2019-01-02 12:06:36	2019-01-02 12:06:36	2019-01-02 12:16:36	2019-01-02 12:10:36	2019-01-02	12:10:36	2019	1	12	Howie,Annie	10	Default Map	20,20	600x600		Interval	Individual	Annie						4	Interval Behaviors	Sitting/ Lying	Rest	Height	Land	19	6	19, 6	552	166	552, 166	31	PM			No Access	North and South
93203	Pygmy Hippo Exhibit - ZooMonitor Volunteer	Theresa Mozart	df9ce85e-a4e4-47a2-9868-e82dd0e064a8	No	2019-01-02 12:06:36	2019-01-02 12:06:36	2019-01-02 12:16:36	2019-01-02 12:11:36	2019-01-02	12:11:36	2019	1	12	Howie,Annie	10	Default Map	20,20	600x600		Interval	Individual	Annie						5	Interval Behaviors	Sitting/ Lying	Rest	Height	Land	19	6	19, 6	549	165	549, 165	31	PM			No Access	North and South
93203	Pygmy Hippo Exhibit - ZooMonitor Volunteer	Theresa Mozart	df9ce85e-a4e4-47a2-9868-e82dd0e064a8	No	2019-01-02 12:06:36	2019-01-02 12:06:36	2019-01-02 12:16:36	2019-01-02 12:12:36	2019-01-02	12:12:36	2019	1	12	Howie,Annie	10	Default Map	20,20	600x600		Interval	Individual	Annie						6	Interval Behaviors	Sitting/ Lying	Rest	Height	Land	19	6	19, 6	553	167	553, 167	31	PM			No Access	North and South
93203	Pygmy Hippo Exhibit - ZooMonitor Volunteer	Theresa Mozart	df9ce85e-a4e4-47a2-9868-e82dd0e064a8	No	2019-01-02 12:06:36	2019-01-02 12:06:36	2019-01-02 12:16:36	2019-01-02 12:13:36	2019-01-02	12:13:36	2019	1	12	Howie,Annie	10	Default Map	20,20	600x600		Interval	Individual	Annie						7	Interval Behaviors	Sitting/ Lying	Rest	Height	Land	19	6	19, 6	553	166	553, 166	31	PM			No Access	North and South
93203	Pygmy Hippo Exhibit - ZooMonitor Volunteer	Theresa Mozart	df9ce85e-a4e4-47a2-9868-e82dd0e064a8	No	2019-01-02 12:06:36	2019-01-02 12:06:36	2019-01-02 12:16:36	2019-01-02 12:14:36	2019-01-02	12:14:36	2019	1	12	Howie,Annie	10	Default Map	20,20	600x600		Interval	Individual	Annie						8	Interval Behaviors	Sitting/ Lying	Rest	Height	Land	19	6	19, 6	553	166	553, 166	31	PM			No Access	North and South
93203	Pygmy Hippo Exhibit - ZooMonitor Volunteer	Theresa Mozart	df9ce85e-a4e4-47a2-9868-e82dd0e064a8	No	2019-01-02 12:06:36	2019-01-02 12:06:36	2019-01-02 12:16:36	2019-01-02 12:15:36	2019-01-02	12:15:36	2019	1	12	Howie,Annie	10	Default Map	20,20	600x600		Interval	Individual	Annie						9	Interval Behaviors	Sitting/ Lying	Rest	Height	Land	19	6	19, 6	553	168	553, 168	31	PM			No Access	North and South
93203	Pygmy Hippo Exhibit - ZooMonitor Volunteer	Theresa Mozart	df9ce85e-a4e4-47a2-9868-e82dd0e064a8	No	2019-01-02 12:06:36	2019-01-02 12:06:36	2019-01-02 12:16:36	2019-01-02 12:16:36	2019-01-02	12:16:36	2019	1	12	Howie,Annie	10	Default Map	20,20	600x600		Interval	Individual	Annie						10	Interval Behaviors	Sitting/ Lying	Rest	Height	Land	19	6	19, 6	550	165	550, 165	31	PM			No Access	North and South
93433	Pygmy Hippo Exhibit - ZooMonitor Volunteer	Kelly O'Nelly	3df7807a-5919-4d69-93da-6b05d21346bf	No	2019-01-03 07:00:04	2019-01-03 07:00:04	2019-01-03 07:10:04	2019-01-03 07:01:04	2019-01-03	07:01:04	2019	1	7	Howie,Annie	10	Default Map	20,20	600x600		Interval	Individual	Annie						1	Interval Behaviors	Sitting/ Lying	Rest	Height	Partially Submerged	16	8	16, 8	462	214	462, 214	26	AM			No Access	North and South
93433	Pygmy Hippo Exhibit - ZooMonitor Volunteer	Kelly O'Nelly	3df7807a-5919-4d69-93da-6b05d21346bf	No	2019-01-03 07:00:04	2019-01-03 07:00:04	2019-01-03 07:10:04	2019-01-03 07:02:04	2019-01-03	07:02:04	2019	1	7	Howie,Annie	10	Default Map	20,20	600x600		Interval	Individual	Annie						2	Interval Behaviors	Sitting/ Lying	Rest	Height	Partially Submerged	16	8	16, 8	461	214	461, 214	26	AM			No Access	North and South
93433	Pygmy Hippo Exhibit - ZooMonitor Volunteer	Kelly O'Nelly	3df7807a-5919-4d69-93da-6b05d21346bf	No	2019-01-03 07:00:04	2019-01-03 07:00:04	2019-01-03 07:10:04	2019-01-03 07:03:04	2019-01-03	07:03:04	2019	1	7	Howie,Annie	10	Default Map	20,20	600x600		Interval	Individual	Annie						3	Interval Behaviors	Sitting/ Lying	Rest	Height	Partially Submerged	16	8	16, 8	459	217	459, 217	26	AM			No Access	North and South
93433	Pygmy Hippo Exhibit - ZooMonitor Volunteer	Kelly O'Nelly	3df7807a-5919-4d69-93da-6b05d21346bf	No	2019-01-03 07:00:04	2019-01-03 07:00:04	2019-01-03 07:10:04	2019-01-03 07:04:04	2019-01-03	07:04:04	2019	1	7	Howie,Annie	10	Default Map	20,20	600x600		Interval	Individual	Annie						4	Interval Behaviors	Sitting/ Lying	Rest	Height	Partially Submerged	16	8	16, 8	464	217	464, 217	26	AM			No Access	North and South
93433	Pygmy Hippo Exhibit - ZooMonitor Volunteer	Kelly O'Nelly	3df7807a-5919-4d69-93da-6b05d21346bf	No	2019-01-03 07:00:04	2019-01-03 07:00:04	2019-01-03 07:10:04	2019-01-03 07:05:04	2019-01-03	07:05:04	2019	1	7	Howie,Annie	10	Default Map	20,20	600x600		Interval	Individual	Annie						5	Interval Behaviors	Sitting/ Lying	Rest	Height	Partially Submerged	16	8	16, 8	465	216	465, 216	26	AM			No Access	North and South
93433	Pygmy Hippo Exhibit - ZooMonitor Volunteer	Kelly O'Nelly	3df7807a-5919-4d69-93da-6b05d21346bf	No	2019-01-03 07:00:04	2019-01-03 07:00:04	2019-01-03 07:10:04	2019-01-03 07:06:04	2019-01-03	07:06:04	2019	1	7	Howie,Annie	10	Default Map	20,20	600x600		Interval	Individual	Annie						6	Interval Behaviors	Sitting/ Lying	Rest	Height	Partially Submerged	16	8	16, 8	462	219	462, 219	26	AM			No Access	North and South
93433	Pygmy Hippo Exhibit - ZooMonitor Volunteer	Kelly O'Nelly	3df7807a-5919-4d69-93da-6b05d21346bf	No	2019-01-03 07:00:04	2019-01-03 07:00:04	2019-01-03 07:10:04	2019-01-03 07:07:04	2019-01-03	07:07:04	2019	1	7	Howie,Annie	10	Default Map	20,20	600x600		Interval	Individual	Annie						7	Interval Behaviors	Sitting/ Lying	Rest	Height	Partially Submerged	16	8	16, 8	468	219	468, 219	26	AM			No Access	North and South
93433	Pygmy Hippo Exhibit - ZooMonitor Volunteer	Kelly O'Nelly	3df7807a-5919-4d69-93da-6b05d21346bf	No	2019-01-03 07:00:04	2019-01-03 07:00:04	2019-01-03 07:10:04	2019-01-03 07:08:04	2019-01-03	07:08:04	2019	1	7	Howie,Annie	10	Default Map	20,20	600x600		Interval	Individual	Annie						8	Interval Behaviors	Sitting/ Lying	Rest	Height	Partially Submerged	16	8	16, 8	463	219	463, 219	26	AM			No Access	North and South
93433	Pygmy Hippo Exhibit - ZooMonitor Volunteer	Kelly O'Nelly	3df7807a-5919-4d69-93da-6b05d21346bf	No	2019-01-03 07:00:04	2019-01-03 07:00:04	2019-01-03 07:10:04	2019-01-03 07:09:04	2019-01-03	07:09:04	2019	1	7	Howie,Annie	10	Default Map	20,20	600x600		Interval	Individual	Annie						9	Interval Behaviors	Sitting/ Lying	Rest	Height	Partially Submerged	16	8	16, 8	466	225	466, 225	26	AM			No Access	North and South
93433	Pygmy Hippo Exhibit - ZooMonitor Volunteer	Kelly O'Nelly	3df7807a-5919-4d69-93da-6b05d21346bf	No	2019-01-03 07:00:04	2019-01-03 07:00:04	2019-01-03 07:10:04	2019-01-03 07:10:04	2019-01-03	07:10:04	2019	1	7	Howie,Annie	10	Default Map	20,20	600x600		Interval	Individual	Annie						10	Interval Behaviors	Sitting/ Lying	Rest	Height	Partially Submerged	16	8	16, 8	465	217	465, 217	26	AM			No Access	North and South
93319	Pygmy Hippo Exhibit - ZooMonitor Volunteer	Cindy Rotary	033fe8fb-7562-4be1-b735-fa438fd40076	No	2019-01-03 10:39:30	2019-01-03 10:39:30	2019-01-03 10:49:30	2019-01-03 10:40:30	2019-01-03	10:40:30	2019	1	10	Howie,Annie	10	Default Map	20,20	600x600		Interval	Individual	Annie						1	Interval Behaviors	Jabber Jawing		Height	Land	5	3	5, 3	134	84	134, 84	31	AM			No Access	North and South
93319	Pygmy Hippo Exhibit - ZooMonitor Volunteer	Cindy Rotary	033fe8fb-7562-4be1-b735-fa438fd40076	No	2019-01-03 10:39:30	2019-01-03 10:39:30	2019-01-03 10:49:30	2019-01-03 10:41:30	2019-01-03	10:41:30	2019	1	10	Howie,Annie	10	Default Map	20,20	600x600		Interval	Individual	Annie						2	Interval Behaviors	Walk/ Run		Height	Land	2	5	2, 5	45	138	45, 138	31	AM			No Access	North and South
93319	Pygmy Hippo Exhibit - ZooMonitor Volunteer	Cindy Rotary	033fe8fb-7562-4be1-b735-fa438fd40076	No	2019-01-03 10:39:30	2019-01-03 10:39:30	2019-01-03 10:49:30	2019-01-03 10:42:30	2019-01-03	10:42:30	2019	1	10	Howie,Annie	10	Default Map	20,20	600x600		Interval	Individual	Annie						3	Interval Behaviors	Walk/ Run		Height	Partially Submerged	3	6	3, 6	76	177	76, 177	31	AM			No Access	North and South
93319	Pygmy Hippo Exhibit - ZooMonitor Volunteer	Cindy Rotary	033fe8fb-7562-4be1-b735-fa438fd40076	No	2019-01-03 10:39:30	2019-01-03 10:39:30	2019-01-03 10:49:30	2019-01-03 10:43:30	2019-01-03	10:43:30	2019	1	10	Howie,Annie	10	Default Map	20,20	600x600		Interval	Individual	Annie						4	Interval Behaviors	Sitting/ Lying	Alert	Height	Partially Submerged	3	7	3, 7	73	191	73, 191	31	AM			No Access	North and South
93319	Pygmy Hippo Exhibit - ZooMonitor Volunteer	Cindy Rotary	033fe8fb-7562-4be1-b735-fa438fd40076	No	2019-01-03 10:39:30	2019-01-03 10:39:30	2019-01-03 10:49:30	2019-01-03 10:44:30	2019-01-03	10:44:30	2019	1	10	Howie,Annie	10	Default Map	20,20	600x600		Interval	Individual	Annie						5	Interval Behaviors	Sitting/ Lying	Alert	Height	Partially Submerged	3	7	3, 7	75	193	75, 193	31	AM			No Access	North and South
93319	Pygmy Hippo Exhibit - ZooMonitor Volunteer	Cindy Rotary	033fe8fb-7562-4be1-b735-fa438fd40076	No	2019-01-03 10:39:30	2019-01-03 10:39:30	2019-01-03 10:49:30	2019-01-03 10:45:30	2019-01-03	10:45:30	2019	1	10	Howie,Annie	10	Default Map	20,20	600x600		Interval	Individual	Annie						6	Interval Behaviors	Sitting/ Lying	Alert	Height	Partially Submerged	3	7	3, 7	75	195	75, 195	31	AM			No Access	North and South
93319	Pygmy Hippo Exhibit - ZooMonitor Volunteer	Cindy Rotary	033fe8fb-7562-4be1-b735-fa438fd40076	No	2019-01-03 10:39:30	2019-01-03 10:39:30	2019-01-03 10:49:30	2019-01-03 10:46:30	2019-01-03	10:46:30	2019	1	10	Howie,Annie	10	Default Map	20,20	600x600		Interval	Individual	Annie						7	Interval Behaviors	Sitting/ Lying	Alert	Height	Partially Submerged	3	7	3, 7	72	194	72, 194	31	AM			No Access	North and South
93319	Pygmy Hippo Exhibit - ZooMonitor Volunteer	Cindy Rotary	033fe8fb-7562-4be1-b735-fa438fd40076	No	2019-01-03 10:39:30	2019-01-03 10:39:30	2019-01-03 10:49:30	2019-01-03 10:47:30	2019-01-03	10:47:30	2019	1	10	Howie,Annie	10	Default Map	20,20	600x600		Interval	Individual	Annie						8	Interval Behaviors	Sitting/ Lying	Alert	Height	Partially Submerged	3	7	3, 7	78	199	78, 199	31	AM			No Access	North and South
93319	Pygmy Hippo Exhibit - ZooMonitor Volunteer	Cindy Rotary	033fe8fb-7562-4be1-b735-fa438fd40076	No	2019-01-03 10:39:30	2019-01-03 10:39:30	2019-01-03 10:49:30	2019-01-03 10:48:30	2019-01-03	10:48:30	2019	1	10	Howie,Annie	10	Default Map	20,20	600x600		Interval	Individual	Annie						9	Interval Behaviors	Sitting/ Lying	Rest	Height	Partially Submerged	3	7	3, 7	79	198	79, 198	31	AM			No Access	North and South
93319	Pygmy Hippo Exhibit - ZooMonitor Volunteer	Cindy Rotary	033fe8fb-7562-4be1-b735-fa438fd40076	No	2019-01-03 10:39:30	2019-01-03 10:39:30	2019-01-03 10:49:30	2019-01-03 10:49:30	2019-01-03	10:49:30	2019	1	10	Howie,Annie	10	Default Map	20,20	600x600		Interval	Individual	Annie						10	Interval Behaviors	Sitting/ Lying	Rest	Height	Partially Submerged	3	7	3, 7	79	195	79, 195	31	AM			No Access	North and South
93324	Pygmy Hippo Exhibit - ZooMonitor Volunteer	Cindy Rotary	033fe8fb-7562-4be1-b735-fa438fd40076	No	2019-01-03 11:56:35	2019-01-03 11:56:35	2019-01-03 12:06:35	2019-01-03 11:57:35	2019-01-03	11:57:35	2019	1	11	Howie,Annie	10	Default Map	20,20	600x600		Interval	Individual	Annie						1	Interval Behaviors	Sitting/ Lying	Rest	Height	Partially Submerged	3	7	3, 7	73	190	73, 190	31	AM			No Access	North and South
93324	Pygmy Hippo Exhibit - ZooMonitor Volunteer	Cindy Rotary	033fe8fb-7562-4be1-b735-fa438fd40076	No	2019-01-03 11:56:35	2019-01-03 11:56:35	2019-01-03 12:06:35	2019-01-03 11:58:35	2019-01-03	11:58:35	2019	1	11	Howie,Annie	10	Default Map	20,20	600x600		Interval	Individual	Annie						2	Interval Behaviors	Sitting/ Lying	Rest	Height	Partially Submerged	3	7	3, 7	75	190	75, 190	31	AM			No Access	North and South
93324	Pygmy Hippo Exhibit - ZooMonitor Volunteer	Cindy Rotary	033fe8fb-7562-4be1-b735-fa438fd40076	No	2019-01-03 11:56:35	2019-01-03 11:56:35	2019-01-03 12:06:35	2019-01-03 11:59:35	2019-01-03	11:59:35	2019	1	11	Howie,Annie	10	Default Map	20,20	600x600		Interval	Individual	Annie						3	Interval Behaviors	Sitting/ Lying	Rest	Height	Partially Submerged	3	7	3, 7	75	189	75, 189	31	AM			No Access	North and South
93324	Pygmy Hippo Exhibit - ZooMonitor Volunteer	Cindy Rotary	033fe8fb-7562-4be1-b735-fa438fd40076	No	2019-01-03 11:56:35	2019-01-03 11:56:35	2019-01-03 12:06:35	2019-01-03 12:00:35	2019-01-03	12:00:35	2019	1	12	Howie,Annie	10	Default Map	20,20	600x600		Interval	Individual	Annie						4	Interval Behaviors	Sitting/ Lying	Rest	Height	Partially Submerged	3	7	3, 7	76	198	76, 198	31	AM			No Access	North and South
93324	Pygmy Hippo Exhibit - ZooMonitor Volunteer	Cindy Rotary	033fe8fb-7562-4be1-b735-fa438fd40076	No	2019-01-03 11:56:35	2019-01-03 11:56:35	2019-01-03 12:06:35	2019-01-03 12:01:35	2019-01-03	12:01:35	2019	1	12	Howie,Annie	10	Default Map	20,20	600x600		Interval	Individual	Annie						5	Interval Behaviors	Sitting/ Lying	Rest	Height	Partially Submerged	3	7	3, 7	80	201	80, 201	31	AM			No Access	North and South
93324	Pygmy Hippo Exhibit - ZooMonitor Volunteer	Cindy Rotary	033fe8fb-7562-4be1-b735-fa438fd40076	No	2019-01-03 11:56:35	2019-01-03 11:56:35	2019-01-03 12:06:35	2019-01-03 12:02:35	2019-01-03	12:02:35	2019	1	12	Howie,Annie	10	Default Map	20,20	600x600		Interval	Individual	Annie						6	Interval Behaviors	Sitting/ Lying	Rest	Height	Partially Submerged	3	7	3, 7	76	198	76, 198	31	AM			No Access	North and South
93324	Pygmy Hippo Exhibit - ZooMonitor Volunteer	Cindy Rotary	033fe8fb-7562-4be1-b735-fa438fd40076	No	2019-01-03 11:56:35	2019-01-03 11:56:35	2019-01-03 12:06:35	2019-01-03 12:03:35	2019-01-03	12:03:35	2019	1	12	Howie,Annie	10	Default Map	20,20	600x600		Interval	Individual	Annie						7	Interval Behaviors	Sitting/ Lying	Rest	Height	Partially Submerged	3	7	3, 7	78	195	78, 195	31	AM			No Access	North and South
93324	Pygmy Hippo Exhibit - ZooMonitor Volunteer	Cindy Rotary	033fe8fb-7562-4be1-b735-fa438fd40076	No	2019-01-03 11:56:35	2019-01-03 11:56:35	2019-01-03 12:06:35	2019-01-03 12:04:35	2019-01-03	12:04:35	2019	1	12	Howie,Annie	10	Default Map	20,20	600x600		Interval	Individual	Annie						8	Interval Behaviors	Sitting/ Lying	Rest	Height	Partially Submerged	3	7	3, 7	69	189	69, 189	31	AM			No Access	North and South
93324	Pygmy Hippo Exhibit - ZooMonitor Volunteer	Cindy Rotary	033fe8fb-7562-4be1-b735-fa438fd40076	No	2019-01-03 11:56:35	2019-01-03 11:56:35	2019-01-03 12:06:35	2019-01-03 12:05:35	2019-01-03	12:05:35	2019	1	12	Howie,Annie	10	Default Map	20,20	600x600		Interval	Individual	Annie						9	Interval Behaviors	Sitting/ Lying	Rest	Height	Partially Submerged	3	7	3, 7	78	195	78, 195	31	AM			No Access	North and South
93324	Pygmy Hippo Exhibit - ZooMonitor Volunteer	Cindy Rotary	033fe8fb-7562-4be1-b735-fa438fd40076	No	2019-01-03 11:56:35	2019-01-03 11:56:35	2019-01-03 12:06:35	2019-01-03 12:06:35	2019-01-03	12:06:35	2019	1	12	Howie,Annie	10	Default Map	20,20	600x600		Interval	Individual	Annie						10	Interval Behaviors	Sitting/ Lying	Rest	Height	Partially Submerged	3	7	3, 7	78	193	78, 193	31	AM			No Access	North and South
93436	Pygmy Hippo Exhibit - ZooMonitor Volunteer	Kelly O'Nelly	3df7807a-5919-4d69-93da-6b05d21346bf	No	2019-01-04 07:04:02	2019-01-04 07:04:02	2019-01-04 07:14:02	2019-01-04 07:05:02	2019-01-04	07:05:02	2019	1	7	Howie,Annie	10	Default Map	20,20	600x600		Interval	Individual	Annie						1	Interval Behaviors	Standing/ Floating	Alert	Height	Partially Submerged	14	7	14, 7	402	197	402, 197	33	AM			No Access	North and South
93436	Pygmy Hippo Exhibit - ZooMonitor Volunteer	Kelly O'Nelly	3df7807a-5919-4d69-93da-6b05d21346bf	No	2019-01-04 07:04:02	2019-01-04 07:04:02	2019-01-04 07:14:02	2019-01-04 07:06:02	2019-01-04	07:06:02	2019	1	7	Howie,Annie	10	Default Map	20,20	600x600		Interval	Individual	Annie						2	Interval Behaviors	Standing/ Floating	Alert	Height	Land	14	4	14, 4	418	98	418, 98	33	AM			No Access	North and South
93436	Pygmy Hippo Exhibit - ZooMonitor Volunteer	Kelly O'Nelly	3df7807a-5919-4d69-93da-6b05d21346bf	No	2019-01-04 07:04:02	2019-01-04 07:04:02	2019-01-04 07:14:02	2019-01-04 07:07:02	2019-01-04	07:07:02	2019	1	7	Howie,Annie	10	Default Map	20,20	600x600		Interval	Individual	Annie						3	Interval Behaviors	Swimming		Height	Submerged	12	7	12, 7	337	188	337, 188	33	AM			No Access	North and South
93436	Pygmy Hippo Exhibit - ZooMonitor Volunteer	Kelly O'Nelly	3df7807a-5919-4d69-93da-6b05d21346bf	No	2019-01-04 07:04:02	2019-01-04 07:04:02	2019-01-04 07:14:02	2019-01-04 07:08:02	2019-01-04	07:08:02	2019	1	7	Howie,Annie	10	Default Map	20,20	600x600		Interval	Individual	Annie						4	Interval Behaviors	Feed/ Forage/ Drink		Height	Land	4	3	4, 3	111	79	111, 79	33	AM			No Access	North and South
93436	Pygmy Hippo Exhibit - ZooMonitor Volunteer	Kelly O'Nelly	3df7807a-5919-4d69-93da-6b05d21346bf	No	2019-01-04 07:04:02	2019-01-04 07:04:02	2019-01-04 07:14:02	2019-01-04 07:09:02	2019-01-04	07:09:02	2019	1	7	Howie,Annie	10	Default Map	20,20	600x600		Interval	Individual	Annie						5	Interval Behaviors	Standing/ Floating	Alert	Height	Land	5	3	5, 3	150	82	150, 82	33	AM			No Access	North and South
93436	Pygmy Hippo Exhibit - ZooMonitor Volunteer	Kelly O'Nelly	3df7807a-5919-4d69-93da-6b05d21346bf	No	2019-01-04 07:04:02	2019-01-04 07:04:02	2019-01-04 07:14:02	2019-01-04 07:10:02	2019-01-04	07:10:02	2019	1	7	Howie,Annie	10	Default Map	20,20	600x600		Interval	Individual	Annie						6	Interval Behaviors	Behavior Obscured		Height	Land	7	3	7, 3	198	80	198, 80	33	AM			No Access	North and South
93436	Pygmy Hippo Exhibit - ZooMonitor Volunteer	Kelly O'Nelly	3df7807a-5919-4d69-93da-6b05d21346bf	No	2019-01-04 07:04:02	2019-01-04 07:04:02	2019-01-04 07:14:02	2019-01-04 07:11:02	2019-01-04	07:11:02	2019	1	7	Howie,Annie	10	Default Map	20,20	600x600		Interval	Individual	Annie						7	Interval Behaviors	Focused Investigation		Height	Land	6	3	6, 3	169	73	169, 73	33	AM			No Access	North and South
93436	Pygmy Hippo Exhibit - ZooMonitor Volunteer	Kelly O'Nelly	3df7807a-5919-4d69-93da-6b05d21346bf	No	2019-01-04 07:04:02	2019-01-04 07:04:02	2019-01-04 07:14:02	2019-01-04 07:12:02	2019-01-04	07:12:02	2019	1	7	Howie,Annie	10	Default Map	20,20	600x600		Interval	Individual	Annie						8	Interval Behaviors	General Exploration/ Sniff Air		Height	Land	3	4	3, 4	73	114	73, 114	33	AM			No Access	North and South
93436	Pygmy Hippo Exhibit - ZooMonitor Volunteer	Kelly O'Nelly	3df7807a-5919-4d69-93da-6b05d21346bf	No	2019-01-04 07:04:02	2019-01-04 07:04:02	2019-01-04 07:14:02	2019-01-04 07:13:02	2019-01-04	07:13:02	2019	1	7	Howie,Annie	10	Default Map	20,20	600x600		Interval	Individual	Annie						9	Interval Behaviors	Behavior Obscured		Height	Land	7	3	7, 3	197	84	197, 84	33	AM			No Access	North and South
93436	Pygmy Hippo Exhibit - ZooMonitor Volunteer	Kelly O'Nelly	3df7807a-5919-4d69-93da-6b05d21346bf	No	2019-01-04 07:04:02	2019-01-04 07:04:02	2019-01-04 07:14:02	2019-01-04 07:14:02	2019-01-04	07:14:02	2019	1	7	Howie,Annie	10	Default Map	20,20	600x600		Interval	Individual	Annie						10	Interval Behaviors	Behavior Obscured		Height	Land	7	3	7, 3	208	75	208, 75	33	AM			No Access	North and South
93439	Pygmy Hippo Exhibit - ZooMonitor Volunteer	Kelly O'Nelly	3df7807a-5919-4d69-93da-6b05d21346bf	No	2019-01-04 09:11:02	2019-01-04 09:11:02	2019-01-04 09:21:02	2019-01-04 09:12:02	2019-01-04	09:12:02	2019	1	9	Howie,Annie	10	Default Map	20,20	600x600		Interval	Individual	Annie						1	Interval Behaviors	Swimming		Height	Submerged	13	7	13, 7	383	192	383, 192	32	AM			No Access	North and South
93439	Pygmy Hippo Exhibit - ZooMonitor Volunteer	Kelly O'Nelly	3df7807a-5919-4d69-93da-6b05d21346bf	No	2019-01-04 09:11:02	2019-01-04 09:11:02	2019-01-04 09:21:02	2019-01-04 09:13:02	2019-01-04	09:13:02	2019	1	9	Howie,Annie	10	Default Map	20,20	600x600		Interval	Individual	Annie						2	Interval Behaviors	General Exploration/ Sniff Air				13	4	13, 4	380	93	380, 93	32	AM			No Access	North and South
93439	Pygmy Hippo Exhibit - ZooMonitor Volunteer	Kelly O'Nelly	3df7807a-5919-4d69-93da-6b05d21346bf	No	2019-01-04 09:11:02	2019-01-04 09:11:02	2019-01-04 09:21:02	2019-01-04 09:14:02	2019-01-04	09:14:02	2019	1	9	Howie,Annie	10	Default Map	20,20	600x600		Interval	Individual	Annie						3	Interval Behaviors	Behavior Obscured				11	3	11, 3	308	78	308, 78	32	AM			No Access	North and South
93439	Pygmy Hippo Exhibit - ZooMonitor Volunteer	Kelly O'Nelly	3df7807a-5919-4d69-93da-6b05d21346bf	No	2019-01-04 09:11:02	2019-01-04 09:11:02	2019-01-04 09:21:02	2019-01-04 09:15:02	2019-01-04	09:15:02	2019	1	9	Howie,Annie	10	Default Map	20,20	600x600		Interval	Individual	Annie						4	Interval Behaviors	Behavior Obscured		Height	Land	11	3	11, 3	320	78	320, 78	32	AM			No Access	North and South
93439	Pygmy Hippo Exhibit - ZooMonitor Volunteer	Kelly O'Nelly	3df7807a-5919-4d69-93da-6b05d21346bf	No	2019-01-04 09:11:02	2019-01-04 09:11:02	2019-01-04 09:21:02	2019-01-04 09:16:02	2019-01-04	09:16:02	2019	1	9	Howie,Annie	10	Default Map	20,20	600x600		Interval	Individual	Annie						5	Interval Behaviors	Behavior Obscured		Height	Land	11	3	11, 3	309	86	309, 86	32	AM			No Access	North and South
93439	Pygmy Hippo Exhibit - ZooMonitor Volunteer	Kelly O'Nelly	3df7807a-5919-4d69-93da-6b05d21346bf	No	2019-01-04 09:11:02	2019-01-04 09:11:02	2019-01-04 09:21:02	2019-01-04 09:17:02	2019-01-04	09:17:02	2019	1	9	Howie,Annie	10	Default Map	20,20	600x600		Interval	Individual	Annie						6	Interval Behaviors	Behavior Obscured		Height	Land	11	3	11, 3	319	78	319, 78	32	AM			No Access	North and South
93439	Pygmy Hippo Exhibit - ZooMonitor Volunteer	Kelly O'Nelly	3df7807a-5919-4d69-93da-6b05d21346bf	No	2019-01-04 09:11:02	2019-01-04 09:11:02	2019-01-04 09:21:02	2019-01-04 09:18:02	2019-01-04	09:18:02	2019	1	9	Howie,Annie	10	Default Map	20,20	600x600		Interval	Individual	Annie						7	Interval Behaviors	Behavior Obscured		Height	Land	11	3	11, 3	318	77	318, 77	32	AM			No Access	North and South
93439	Pygmy Hippo Exhibit - ZooMonitor Volunteer	Kelly O'Nelly	3df7807a-5919-4d69-93da-6b05d21346bf	No	2019-01-04 09:11:02	2019-01-04 09:11:02	2019-01-04 09:21:02	2019-01-04 09:19:02	2019-01-04	09:19:02	2019	1	9	Howie,Annie	10	Default Map	20,20	600x600		Interval	Individual	Annie						8	Interval Behaviors	Behavior Obscured		Height	Land	11	3	11, 3	305	79	305, 79	32	AM			No Access	North and South
93439	Pygmy Hippo Exhibit - ZooMonitor Volunteer	Kelly O'Nelly	3df7807a-5919-4d69-93da-6b05d21346bf	No	2019-01-04 09:11:02	2019-01-04 09:11:02	2019-01-04 09:21:02	2019-01-04 09:20:02	2019-01-04	09:20:02	2019	1	9	Howie,Annie	10	Default Map	20,20	600x600		Interval	Individual	Annie						9	Interval Behaviors	Behavior Obscured		Height	Land	11	4	11, 4	318	91	318, 91	32	AM			No Access	North and South
93439	Pygmy Hippo Exhibit - ZooMonitor Volunteer	Kelly O'Nelly	3df7807a-5919-4d69-93da-6b05d21346bf	No	2019-01-04 09:11:02	2019-01-04 09:11:02	2019-01-04 09:21:02	2019-01-04 09:21:02	2019-01-04	09:21:02	2019	1	9	Howie,Annie	10	Default Map	20,20	600x600		Interval	Individual	Annie						10	Interval Behaviors	Behavior Obscured		Height	Land	11	3	11, 3	312	80	312, 80	32	AM			No Access	North and South
93475	Pygmy Hippo Exhibit - ZooMonitor Volunteer	Christy Walkers	df9ce85e-a4e4-47a2-9868-e82dd0e064a8	No	2019-01-04 13:39:20	2019-01-04 13:39:20	2019-01-04 13:49:20	2019-01-04 13:40:20	2019-01-04	13:40:20	2019	1	13	Howie,Annie	10	Default Map	20,20	600x600		Interval	Individual	Annie						1	Interval Behaviors	Sitting/ Lying	Alert	Height	Partially Submerged	16	7	16, 7	460	203	460, 203	48	PM			No Access	North and South
93475	Pygmy Hippo Exhibit - ZooMonitor Volunteer	Christy Walkers	df9ce85e-a4e4-47a2-9868-e82dd0e064a8	No	2019-01-04 13:39:20	2019-01-04 13:39:20	2019-01-04 13:49:20	2019-01-04 13:41:20	2019-01-04	13:41:20	2019	1	13	Howie,Annie	10	Default Map	20,20	600x600		Interval	Individual	Annie						2	Interval Behaviors	Sitting/ Lying	Alert	Height	Partially Submerged	15	6	15, 6	428	172	428, 172	48	PM			No Access	North and South
93475	Pygmy Hippo Exhibit - ZooMonitor Volunteer	Christy Walkers	df9ce85e-a4e4-47a2-9868-e82dd0e064a8	No	2019-01-04 13:39:20	2019-01-04 13:39:20	2019-01-04 13:49:20	2019-01-04 13:42:20	2019-01-04	13:42:20	2019	1	13	Howie,Annie	10	Default Map	20,20	600x600		Interval	Individual	Annie						3	Interval Behaviors	Sitting/ Lying	Alert	Height	Partially Submerged	15	6	15, 6	426	174	426, 174	48	PM			No Access	North and South
93475	Pygmy Hippo Exhibit - ZooMonitor Volunteer	Christy Walkers	df9ce85e-a4e4-47a2-9868-e82dd0e064a8	No	2019-01-04 13:39:20	2019-01-04 13:39:20	2019-01-04 13:49:20	2019-01-04 13:43:20	2019-01-04	13:43:20	2019	1	13	Howie,Annie	10	Default Map	20,20	600x600		Interval	Individual	Annie						4	Interval Behaviors	Sitting/ Lying	Alert	Height	Partially Submerged	15	6	15, 6	430	172	430, 172	48	PM			No Access	North and South
93475	Pygmy Hippo Exhibit - ZooMonitor Volunteer	Christy Walkers	df9ce85e-a4e4-47a2-9868-e82dd0e064a8	No	2019-01-04 13:39:20	2019-01-04 13:39:20	2019-01-04 13:49:20	2019-01-04 13:44:20	2019-01-04	13:44:20	2019	1	13	Howie,Annie	10	Default Map	20,20	600x600		Interval	Individual	Annie						5	Interval Behaviors	Sitting/ Lying	Alert	Height	Partially Submerged	15	6	15, 6	428	174	428, 174	48	PM			No Access	North and South
93475	Pygmy Hippo Exhibit - ZooMonitor Volunteer	Christy Walkers	df9ce85e-a4e4-47a2-9868-e82dd0e064a8	No	2019-01-04 13:39:20	2019-01-04 13:39:20	2019-01-04 13:49:20	2019-01-04 13:45:20	2019-01-04	13:45:20	2019	1	13	Howie,Annie	10	Default Map	20,20	600x600		Interval	Individual	Annie						6	Interval Behaviors	Sitting/ Lying	Alert	Height	Partially Submerged	15	6	15, 6	430	173	430, 173	48	PM			No Access	North and South
93475	Pygmy Hippo Exhibit - ZooMonitor Volunteer	Christy Walkers	df9ce85e-a4e4-47a2-9868-e82dd0e064a8	No	2019-01-04 13:39:20	2019-01-04 13:39:20	2019-01-04 13:49:20	2019-01-04 13:46:20	2019-01-04	13:46:20	2019	1	13	Howie,Annie	10	Default Map	20,20	600x600		Interval	Individual	Annie						7	Interval Behaviors	Standing/ Floating	Alert	Height	Partially Submerged	14	7	14, 7	400	197	400, 197	48	PM			No Access	North and South
93475	Pygmy Hippo Exhibit - ZooMonitor Volunteer	Christy Walkers	df9ce85e-a4e4-47a2-9868-e82dd0e064a8	No	2019-01-04 13:39:20	2019-01-04 13:39:20	2019-01-04 13:49:20	2019-01-04 13:47:20	2019-01-04	13:47:20	2019	1	13	Howie,Annie	10	Default Map	20,20	600x600		Interval	Individual	Annie						8	Interval Behaviors	Standing/ Floating	Alert	Height	Partially Submerged	14	7	14, 7	398	195	398, 195	48	PM			No Access	North and South
93475	Pygmy Hippo Exhibit - ZooMonitor Volunteer	Christy Walkers	df9ce85e-a4e4-47a2-9868-e82dd0e064a8	No	2019-01-04 13:39:20	2019-01-04 13:39:20	2019-01-04 13:49:20	2019-01-04 13:48:20	2019-01-04	13:48:20	2019	1	13	Howie,Annie	10	Default Map	20,20	600x600		Interval	Individual	Annie						9	Interval Behaviors	Animal Not Visible										48	PM			No Access	North and South
93475	Pygmy Hippo Exhibit - ZooMonitor Volunteer	Christy Walkers	df9ce85e-a4e4-47a2-9868-e82dd0e064a8	No	2019-01-04 13:39:20	2019-01-04 13:39:20	2019-01-04 13:49:20	2019-01-04 13:49:20	2019-01-04	13:49:20	2019	1	13	Howie,Annie	10	Default Map	20,20	600x600		Interval	Individual	Annie						10	Interval Behaviors	Animal Not Visible										48	PM			No Access	North and South
93486	Pygmy Hippo Exhibit - ZooMonitor Volunteer	Christy Walkers	df9ce85e-a4e4-47a2-9868-e82dd0e064a8	No	2019-01-04 16:08:39	2019-01-04 16:08:39	2019-01-04 16:18:39	2019-01-04 16:09:39	2019-01-04	16:09:39	2019	1	16	Howie,Annie	10	Default Map	20,20	600x600		Interval	Individual	Annie						1	Interval Behaviors	Animal Not Visible										51	PM			No Access	North and South
93486	Pygmy Hippo Exhibit - ZooMonitor Volunteer	Christy Walkers	df9ce85e-a4e4-47a2-9868-e82dd0e064a8	No	2019-01-04 16:08:39	2019-01-04 16:08:39	2019-01-04 16:18:39	2019-01-04 16:10:39	2019-01-04	16:10:39	2019	1	16	Howie,Annie	10	Default Map	20,20	600x600		Interval	Individual	Annie						2	Interval Behaviors	Animal Not Visible										51	PM			No Access	North and South
93486	Pygmy Hippo Exhibit - ZooMonitor Volunteer	Christy Walkers	df9ce85e-a4e4-47a2-9868-e82dd0e064a8	No	2019-01-04 16:08:39	2019-01-04 16:08:39	2019-01-04 16:18:39	2019-01-04 16:11:39	2019-01-04	16:11:39	2019	1	16	Howie,Annie	10	Default Map	20,20	600x600		Interval	Individual	Annie						3	Interval Behaviors	Animal Not Visible										51	PM			No Access	North and South
93486	Pygmy Hippo Exhibit - ZooMonitor Volunteer	Christy Walkers	df9ce85e-a4e4-47a2-9868-e82dd0e064a8	No	2019-01-04 16:08:39	2019-01-04 16:08:39	2019-01-04 16:18:39	2019-01-04 16:12:39	2019-01-04	16:12:39	2019	1	16	Howie,Annie	10	Default Map	20,20	600x600		Interval	Individual	Annie						4	Interval Behaviors	Animal Not Visible										51	PM			No Access	North and South
93486	Pygmy Hippo Exhibit - ZooMonitor Volunteer	Christy Walkers	df9ce85e-a4e4-47a2-9868-e82dd0e064a8	No	2019-01-04 16:08:39	2019-01-04 16:08:39	2019-01-04 16:18:39	2019-01-04 16:13:39	2019-01-04	16:13:39	2019	1	16	Howie,Annie	10	Default Map	20,20	600x600		Interval	Individual	Annie						5	Interval Behaviors	Animal Not Visible										51	PM			No Access	North and South
93486	Pygmy Hippo Exhibit - ZooMonitor Volunteer	Christy Walkers	df9ce85e-a4e4-47a2-9868-e82dd0e064a8	No	2019-01-04 16:08:39	2019-01-04 16:08:39	2019-01-04 16:18:39	2019-01-04 16:14:39	2019-01-04	16:14:39	2019	1	16	Howie,Annie	10	Default Map	20,20	600x600		Interval	Individual	Annie						6	Interval Behaviors	Animal Not Visible										51	PM			No Access	North and South
93486	Pygmy Hippo Exhibit - ZooMonitor Volunteer	Christy Walkers	df9ce85e-a4e4-47a2-9868-e82dd0e064a8	No	2019-01-04 16:08:39	2019-01-04 16:08:39	2019-01-04 16:18:39	2019-01-04 16:15:39	2019-01-04	16:15:39	2019	1	16	Howie,Annie	10	Default Map	20,20	600x600		Interval	Individual	Annie						7	Interval Behaviors	Animal Not Visible										51	PM			No Access	North and South
93486	Pygmy Hippo Exhibit - ZooMonitor Volunteer	Christy Walkers	df9ce85e-a4e4-47a2-9868-e82dd0e064a8	No	2019-01-04 16:08:39	2019-01-04 16:08:39	2019-01-04 16:18:39	2019-01-04 16:16:39	2019-01-04	16:16:39	2019	1	16	Howie,Annie	10	Default Map	20,20	600x600		Interval	Individual	Annie						8	Interval Behaviors	Animal Not Visible										51	PM			No Access	North and South
93486	Pygmy Hippo Exhibit - ZooMonitor Volunteer	Christy Walkers	df9ce85e-a4e4-47a2-9868-e82dd0e064a8	No	2019-01-04 16:08:39	2019-01-04 16:08:39	2019-01-04 16:18:39	2019-01-04 16:17:39	2019-01-04	16:17:39	2019	1	16	Howie,Annie	10	Default Map	20,20	600x600		Interval	Individual	Annie						9	Interval Behaviors	Animal Not Visible										51	PM			No Access	North and South
93486	Pygmy Hippo Exhibit - ZooMonitor Volunteer	Christy Walkers	df9ce85e-a4e4-47a2-9868-e82dd0e064a8	No	2019-01-04 16:08:39	2019-01-04 16:08:39	2019-01-04 16:18:39	2019-01-04 16:18:39	2019-01-04	16:18:39	2019	1	16	Howie,Annie	10	Default Map	20,20	600x600		Interval	Individual	Annie						10	Interval Behaviors	Animal Not Visible										51	PM			No Access	North and South
93501	Pygmy Hippo Exhibit - ZooMonitor Volunteer	Volunteer Practice	305ac879-5079-4cb2-95ec-0a7faac20702	No	2019-01-05 10:12:00	2019-01-05 10:12:00	2019-01-05 10:22:00	2019-01-05 10:19:41	2019-01-05	10:19:41	2019	1	10	Howie,Annie	10	Default Map	20,20	600x600		All Occurrence	Individual	Annie		Heterospecific Interaction																40	AM			No Access	North and South
93501	Pygmy Hippo Exhibit - ZooMonitor Volunteer	Volunteer Practice	305ac879-5079-4cb2-95ec-0a7faac20702	No	2019-01-05 10:12:00	2019-01-05 10:12:00	2019-01-05 10:22:00	2019-01-05 10:13:00	2019-01-05	10:13:00	2019	1	10	Howie,Annie	10	Default Map	20,20	600x600		Interval	Individual	Annie						1	Interval Behaviors	Standing/ Floating	Alert	Height	Partially Submerged	6	6	6, 6	167	151	167, 151	40	AM			No Access	North and South
93501	Pygmy Hippo Exhibit - ZooMonitor Volunteer	Volunteer Practice	305ac879-5079-4cb2-95ec-0a7faac20702	No	2019-01-05 10:12:00	2019-01-05 10:12:00	2019-01-05 10:22:00	2019-01-05 10:14:00	2019-01-05	10:14:00	2019	1	10	Howie,Annie	10	Default Map	20,20	600x600		Interval	Individual	Annie						2	Interval Behaviors	Standing/ Floating	Alert	Height	Partially Submerged	6	6	6, 6	164	155	164, 155	40	AM			No Access	North and South
93501	Pygmy Hippo Exhibit - ZooMonitor Volunteer	Volunteer Practice	305ac879-5079-4cb2-95ec-0a7faac20702	No	2019-01-05 10:12:00	2019-01-05 10:12:00	2019-01-05 10:22:00	2019-01-05 10:15:00	2019-01-05	10:15:00	2019	1	10	Howie,Annie	10	Default Map	20,20	600x600		Interval	Individual	Annie						3	Interval Behaviors	Standing/ Floating	Alert	Height	Partially Submerged	5	7	5, 7	150	182	150, 182	40	AM			No Access	North and South
93501	Pygmy Hippo Exhibit - ZooMonitor Volunteer	Volunteer Practice	305ac879-5079-4cb2-95ec-0a7faac20702	No	2019-01-05 10:12:00	2019-01-05 10:12:00	2019-01-05 10:22:00	2019-01-05 10:16:00	2019-01-05	10:16:00	2019	1	10	Howie,Annie	10	Default Map	20,20	600x600		Interval	Individual	Annie						4	Interval Behaviors	Standing/ Floating	Alert	Height	Partially Submerged	5	6	5, 6	147	179	147, 179	40	AM			No Access	North and South
93501	Pygmy Hippo Exhibit - ZooMonitor Volunteer	Volunteer Practice	305ac879-5079-4cb2-95ec-0a7faac20702	No	2019-01-05 10:12:00	2019-01-05 10:12:00	2019-01-05 10:22:00	2019-01-05 10:17:00	2019-01-05	10:17:00	2019	1	10	Howie,Annie	10	Default Map	20,20	600x600		Interval	Individual	Annie						5	Interval Behaviors	Standing/ Floating	Alert	Height	Partially Submerged	5	7	5, 7	148	189	148, 189	40	AM			No Access	North and South
93501	Pygmy Hippo Exhibit - ZooMonitor Volunteer	Volunteer Practice	305ac879-5079-4cb2-95ec-0a7faac20702	No	2019-01-05 10:12:00	2019-01-05 10:12:00	2019-01-05 10:22:00	2019-01-05 10:18:00	2019-01-05	10:18:00	2019	1	10	Howie,Annie	10	Default Map	20,20	600x600		Interval	Individual	Annie						6	Interval Behaviors	Standing/ Floating	Alert	Height	Partially Submerged	3	7	3, 7	75	202	75, 202	40	AM			No Access	North and South
93501	Pygmy Hippo Exhibit - ZooMonitor Volunteer	Volunteer Practice	305ac879-5079-4cb2-95ec-0a7faac20702	No	2019-01-05 10:12:00	2019-01-05 10:12:00	2019-01-05 10:22:00	2019-01-05 10:19:00	2019-01-05	10:19:00	2019	1	10	Howie,Annie	10	Default Map	20,20	600x600		Interval	Individual	Annie						7	Interval Behaviors	Behavior Obscured		Height	Partially Submerged	5	5	5, 5	145	126	145, 126	40	AM			No Access	North and South
93501	Pygmy Hippo Exhibit - ZooMonitor Volunteer	Volunteer Practice	305ac879-5079-4cb2-95ec-0a7faac20702	No	2019-01-05 10:12:00	2019-01-05 10:12:00	2019-01-05 10:22:00	2019-01-05 10:20:00	2019-01-05	10:20:00	2019	1	10	Howie,Annie	10	Default Map	20,20	600x600		Interval	Individual	Annie						8	Interval Behaviors	Focused Investigation		Height	Land	15	5	15, 5	448	123	448, 123	40	AM			No Access	North and South
93501	Pygmy Hippo Exhibit - ZooMonitor Volunteer	Volunteer Practice	305ac879-5079-4cb2-95ec-0a7faac20702	No	2019-01-05 10:12:00	2019-01-05 10:12:00	2019-01-05 10:22:00	2019-01-05 10:21:00	2019-01-05	10:21:00	2019	1	10	Howie,Annie	10	Default Map	20,20	600x600		Interval	Individual	Annie						9	Interval Behaviors	Behavior Obscured		Height	Land	12	3	12, 3	334	78	334, 78	40	AM			No Access	North and South
93501	Pygmy Hippo Exhibit - ZooMonitor Volunteer	Volunteer Practice	305ac879-5079-4cb2-95ec-0a7faac20702	No	2019-01-05 10:12:00	2019-01-05 10:12:00	2019-01-05 10:22:00	2019-01-05 10:22:00	2019-01-05	10:22:00	2019	1	10	Howie,Annie	10	Default Map	20,20	600x600		Interval	Individual	Annie						10	Interval Behaviors	General Exploration/ Sniff Air		Height	Land	16	4	16, 4	479	114	479, 114	40	AM			No Access	North and South
93529	Pygmy Hippo Exhibit - ZooMonitor Volunteer	Claire Raider	af60637a-aa46-437c-964f-ee36c46c9046	No	2019-01-05 10:12:00	2019-01-05 10:12:00	2019-01-05 10:22:00	2019-01-05 10:19:39	2019-01-05	10:19:39	2019	1	10	Howie,Annie	10	Default Map	20,20	600x600		All Occurrence	Individual	Annie		Heterospecific Interaction																40	AM			No Access	North and South
93529	Pygmy Hippo Exhibit - ZooMonitor Volunteer	Claire Raider	af60637a-aa46-437c-964f-ee36c46c9046	No	2019-01-05 10:12:00	2019-01-05 10:12:00	2019-01-05 10:22:00	2019-01-05 10:13:00	2019-01-05	10:13:00	2019	1	10	Howie,Annie	10	Default Map	20,20	600x600		Interval	Individual	Annie						1	Interval Behaviors	Standing/ Floating	Alert	Height	Partially Submerged	6	6	6, 6	165	161	165, 161	40	AM			No Access	North and South
93529	Pygmy Hippo Exhibit - ZooMonitor Volunteer	Claire Raider	af60637a-aa46-437c-964f-ee36c46c9046	No	2019-01-05 10:12:00	2019-01-05 10:12:00	2019-01-05 10:22:00	2019-01-05 10:14:00	2019-01-05	10:14:00	2019	1	10	Howie,Annie	10	Default Map	20,20	600x600		Interval	Individual	Annie						2	Interval Behaviors	Standing/ Floating	Alert	Height	Partially Submerged	6	6	6, 6	159	162	159, 162	40	AM			No Access	North and South
93529	Pygmy Hippo Exhibit - ZooMonitor Volunteer	Claire Raider	af60637a-aa46-437c-964f-ee36c46c9046	No	2019-01-05 10:12:00	2019-01-05 10:12:00	2019-01-05 10:22:00	2019-01-05 10:15:00	2019-01-05	10:15:00	2019	1	10	Howie,Annie	10	Default Map	20,20	600x600		Interval	Individual	Annie						3	Interval Behaviors	Standing/ Floating	Alert	Height	Partially Submerged	5	7	5, 7	147	182	147, 182	40	AM			No Access	North and South
93529	Pygmy Hippo Exhibit - ZooMonitor Volunteer	Claire Raider	af60637a-aa46-437c-964f-ee36c46c9046	No	2019-01-05 10:12:00	2019-01-05 10:12:00	2019-01-05 10:22:00	2019-01-05 10:16:00	2019-01-05	10:16:00	2019	1	10	Howie,Annie	10	Default Map	20,20	600x600		Interval	Individual	Annie						4	Interval Behaviors	Standing/ Floating	Alert	Height	Partially Submerged	5	6	5, 6	140	167	140, 167	40	AM			No Access	North and South
93529	Pygmy Hippo Exhibit - ZooMonitor Volunteer	Claire Raider	af60637a-aa46-437c-964f-ee36c46c9046	No	2019-01-05 10:12:00	2019-01-05 10:12:00	2019-01-05 10:22:00	2019-01-05 10:17:00	2019-01-05	10:17:00	2019	1	10	Howie,Annie	10	Default Map	20,20	600x600		Interval	Individual	Annie						5	Interval Behaviors	Standing/ Floating	Alert	Height	Partially Submerged	5	7	5, 7	146	181	146, 181	40	AM			No Access	North and South
93529	Pygmy Hippo Exhibit - ZooMonitor Volunteer	Claire Raider	af60637a-aa46-437c-964f-ee36c46c9046	No	2019-01-05 10:12:00	2019-01-05 10:12:00	2019-01-05 10:22:00	2019-01-05 10:18:00	2019-01-05	10:18:00	2019	1	10	Howie,Annie	10	Default Map	20,20	600x600		Interval	Individual	Annie						6	Interval Behaviors	Standing/ Floating	Alert	Height	Partially Submerged	3	7	3, 7	75	199	75, 199	40	AM			No Access	North and South
93529	Pygmy Hippo Exhibit - ZooMonitor Volunteer	Claire Raider	af60637a-aa46-437c-964f-ee36c46c9046	No	2019-01-05 10:12:00	2019-01-05 10:12:00	2019-01-05 10:22:00	2019-01-05 10:19:00	2019-01-05	10:19:00	2019	1	10	Howie,Annie	10	Default Map	20,20	600x600		Interval	Individual	Annie						7	Interval Behaviors	Behavior Obscured		Height	Partially Submerged	6	4	6, 4	152	101	152, 101	40	AM			No Access	North and South
93529	Pygmy Hippo Exhibit - ZooMonitor Volunteer	Claire Raider	af60637a-aa46-437c-964f-ee36c46c9046	No	2019-01-05 10:12:00	2019-01-05 10:12:00	2019-01-05 10:22:00	2019-01-05 10:20:00	2019-01-05	10:20:00	2019	1	10	Howie,Annie	10	Default Map	20,20	600x600		Interval	Individual	Annie						8	Interval Behaviors	Focused Investigation		Height	Land	15	4	15, 4	443	115	443, 115	40	AM			No Access	North and South
93529	Pygmy Hippo Exhibit - ZooMonitor Volunteer	Claire Raider	af60637a-aa46-437c-964f-ee36c46c9046	No	2019-01-05 10:12:00	2019-01-05 10:12:00	2019-01-05 10:22:00	2019-01-05 10:21:00	2019-01-05	10:21:00	2019	1	10	Howie,Annie	10	Default Map	20,20	600x600		Interval	Individual	Annie						9	Interval Behaviors	Behavior Obscured		Height	Land	11	3	11, 3	326	85	326, 85	40	AM			No Access	North and South
93529	Pygmy Hippo Exhibit - ZooMonitor Volunteer	Claire Raider	af60637a-aa46-437c-964f-ee36c46c9046	No	2019-01-05 10:12:00	2019-01-05 10:12:00	2019-01-05 10:22:00	2019-01-05 10:22:00	2019-01-05	10:22:00	2019	1	10	Howie,Annie	10	Default Map	20,20	600x600		Interval	Individual	Annie						10	Interval Behaviors	General Exploration/ Sniff Air		Height	Land	16	4	16, 4	472	102	472, 102	40	AM			No Access	North and South
93503	Pygmy Hippo Exhibit - ZooMonitor Volunteer	Volunteer Practice	305ac879-5079-4cb2-95ec-0a7faac20702	No	2019-01-05 10:22:55	2019-01-05 10:22:55	2019-01-05 10:32:55	2019-01-05 10:23:55	2019-01-05	10:23:55	2019	1	10	Howie,Annie	10	Default Map	20,20	600x600		Interval	Individual	Annie						1	Interval Behaviors	Behavior Obscured		Height	Partially Submerged	14	7	14, 7	419	196	419, 196	40	AM			No Access	North and South
93503	Pygmy Hippo Exhibit - ZooMonitor Volunteer	Volunteer Practice	305ac879-5079-4cb2-95ec-0a7faac20702	No	2019-01-05 10:22:55	2019-01-05 10:22:55	2019-01-05 10:32:55	2019-01-05 10:24:55	2019-01-05	10:24:55	2019	1	10	Howie,Annie	10	Default Map	20,20	600x600		Interval	Individual	Annie						2	Interval Behaviors	Standing/ Floating	Alert	Height	Partially Submerged	14	7	14, 7	408	201	408, 201	40	AM			No Access	North and South
93503	Pygmy Hippo Exhibit - ZooMonitor Volunteer	Volunteer Practice	305ac879-5079-4cb2-95ec-0a7faac20702	No	2019-01-05 10:22:55	2019-01-05 10:22:55	2019-01-05 10:32:55	2019-01-05 10:25:55	2019-01-05	10:25:55	2019	1	10	Howie,Annie	10	Default Map	20,20	600x600		Interval	Individual	Annie						3	Interval Behaviors	Behavior Obscured		Height	Partially Submerged	14	7	14, 7	419	191	419, 191	40	AM			No Access	North and South
93503	Pygmy Hippo Exhibit - ZooMonitor Volunteer	Volunteer Practice	305ac879-5079-4cb2-95ec-0a7faac20702	No	2019-01-05 10:22:55	2019-01-05 10:22:55	2019-01-05 10:32:55	2019-01-05 10:26:55	2019-01-05	10:26:55	2019	1	10	Howie,Annie	10	Default Map	20,20	600x600		Interval	Individual	Annie						4	Interval Behaviors	Standing/ Floating	Alert	Height	Partially Submerged	13	7	13, 7	388	192	388, 192	40	AM			No Access	North and South
93503	Pygmy Hippo Exhibit - ZooMonitor Volunteer	Volunteer Practice	305ac879-5079-4cb2-95ec-0a7faac20702	No	2019-01-05 10:22:55	2019-01-05 10:22:55	2019-01-05 10:32:55	2019-01-05 10:27:55	2019-01-05	10:27:55	2019	1	10	Howie,Annie	10	Default Map	20,20	600x600		Interval	Individual	Annie						5	Interval Behaviors	Standing/ Floating	Alert	Height	Partially Submerged	14	6	14, 6	395	179	395, 179	40	AM			No Access	North and South
93503	Pygmy Hippo Exhibit - ZooMonitor Volunteer	Volunteer Practice	305ac879-5079-4cb2-95ec-0a7faac20702	No	2019-01-05 10:22:55	2019-01-05 10:22:55	2019-01-05 10:32:55	2019-01-05 10:28:55	2019-01-05	10:28:55	2019	1	10	Howie,Annie	10	Default Map	20,20	600x600		Interval	Individual	Annie						6	Interval Behaviors	Standing/ Floating	Alert	Height	Partially Submerged	13	7	13, 7	388	182	388, 182	40	AM			No Access	North and South
93503	Pygmy Hippo Exhibit - ZooMonitor Volunteer	Volunteer Practice	305ac879-5079-4cb2-95ec-0a7faac20702	No	2019-01-05 10:22:55	2019-01-05 10:22:55	2019-01-05 10:32:55	2019-01-05 10:29:55	2019-01-05	10:29:55	2019	1	10	Howie,Annie	10	Default Map	20,20	600x600		Interval	Individual	Annie						7	Interval Behaviors	Standing/ Floating	Alert	Height	Partially Submerged	14	7	14, 7	404	194	404, 194	40	AM			No Access	North and South
93503	Pygmy Hippo Exhibit - ZooMonitor Volunteer	Volunteer Practice	305ac879-5079-4cb2-95ec-0a7faac20702	No	2019-01-05 10:22:55	2019-01-05 10:22:55	2019-01-05 10:32:55	2019-01-05 10:30:55	2019-01-05	10:30:55	2019	1	10	Howie,Annie	10	Default Map	20,20	600x600		Interval	Individual	Annie						8	Interval Behaviors	Standing/ Floating	Alert	Height	Partially Submerged	14	7	14, 7	392	190	392, 190	40	AM			No Access	North and South
93503	Pygmy Hippo Exhibit - ZooMonitor Volunteer	Volunteer Practice	305ac879-5079-4cb2-95ec-0a7faac20702	No	2019-01-05 10:22:55	2019-01-05 10:22:55	2019-01-05 10:32:55	2019-01-05 10:31:55	2019-01-05	10:31:55	2019	1	10	Howie,Annie	10	Default Map	20,20	600x600		Interval	Individual	Annie						9	Interval Behaviors	Standing/ Floating	Alert	Height	Partially Submerged	14	7	14, 7	396	194	396, 194	40	AM			No Access	North and South
93503	Pygmy Hippo Exhibit - ZooMonitor Volunteer	Volunteer Practice	305ac879-5079-4cb2-95ec-0a7faac20702	No	2019-01-05 10:22:55	2019-01-05 10:22:55	2019-01-05 10:32:55	2019-01-05 10:32:55	2019-01-05	10:32:55	2019	1	10	Howie,Annie	10	Default Map	20,20	600x600		Interval	Individual	Annie						10	Interval Behaviors	Standing/ Floating	Alert	Height	Partially Submerged	14	7	14, 7	397	188	397, 188	40	AM			No Access	North and South
93532	Pygmy Hippo Exhibit - ZooMonitor Volunteer	Claire Raider	af60637a-aa46-437c-964f-ee36c46c9046	No	2019-01-05 10:22:55	2019-01-05 10:22:55	2019-01-05 10:32:55	2019-01-05 10:23:55	2019-01-05	10:23:55	2019	1	10	Howie,Annie	10	Default Map	20,20	600x600		Interval	Individual	Annie						1	Interval Behaviors	Behavior Obscured		Height	Partially Submerged	14	7	14, 7	420	188	420, 188	40	AM			No Access	North and South
93532	Pygmy Hippo Exhibit - ZooMonitor Volunteer	Claire Raider	af60637a-aa46-437c-964f-ee36c46c9046	No	2019-01-05 10:22:55	2019-01-05 10:22:55	2019-01-05 10:32:55	2019-01-05 10:24:55	2019-01-05	10:24:55	2019	1	10	Howie,Annie	10	Default Map	20,20	600x600		Interval	Individual	Annie						2	Interval Behaviors	Standing/ Floating	Alert	Height	Partially Submerged	13	7	13, 7	390	206	390, 206	40	AM			No Access	North and South
93532	Pygmy Hippo Exhibit - ZooMonitor Volunteer	Claire Raider	af60637a-aa46-437c-964f-ee36c46c9046	No	2019-01-05 10:22:55	2019-01-05 10:22:55	2019-01-05 10:32:55	2019-01-05 10:25:55	2019-01-05	10:25:55	2019	1	10	Howie,Annie	10	Default Map	20,20	600x600		Interval	Individual	Annie						3	Interval Behaviors	Behavior Obscured		Height	Partially Submerged	14	7	14, 7	411	186	411, 186	40	AM			No Access	North and South
93532	Pygmy Hippo Exhibit - ZooMonitor Volunteer	Claire Raider	af60637a-aa46-437c-964f-ee36c46c9046	No	2019-01-05 10:22:55	2019-01-05 10:22:55	2019-01-05 10:32:55	2019-01-05 10:26:55	2019-01-05	10:26:55	2019	1	10	Howie,Annie	10	Default Map	20,20	600x600		Interval	Individual	Annie						4	Interval Behaviors	Standing/ Floating	Alert	Height	Partially Submerged	14	6	14, 6	409	177	409, 177	40	AM			No Access	North and South
93532	Pygmy Hippo Exhibit - ZooMonitor Volunteer	Claire Raider	af60637a-aa46-437c-964f-ee36c46c9046	No	2019-01-05 10:22:55	2019-01-05 10:22:55	2019-01-05 10:32:55	2019-01-05 10:27:55	2019-01-05	10:27:55	2019	1	10	Howie,Annie	10	Default Map	20,20	600x600		Interval	Individual	Annie						5	Interval Behaviors	Standing/ Floating	Alert	Height	Partially Submerged	13	7	13, 7	383	183	383, 183	40	AM			No Access	North and South
93532	Pygmy Hippo Exhibit - ZooMonitor Volunteer	Claire Raider	af60637a-aa46-437c-964f-ee36c46c9046	No	2019-01-05 10:22:55	2019-01-05 10:22:55	2019-01-05 10:32:55	2019-01-05 10:28:55	2019-01-05	10:28:55	2019	1	10	Howie,Annie	10	Default Map	20,20	600x600		Interval	Individual	Annie						6	Interval Behaviors	Standing/ Floating	Alert	Height	Partially Submerged	13	6	13, 6	388	174	388, 174	40	AM			No Access	North and South
93532	Pygmy Hippo Exhibit - ZooMonitor Volunteer	Claire Raider	af60637a-aa46-437c-964f-ee36c46c9046	No	2019-01-05 10:22:55	2019-01-05 10:22:55	2019-01-05 10:32:55	2019-01-05 10:29:55	2019-01-05	10:29:55	2019	1	10	Howie,Annie	10	Default Map	20,20	600x600		Interval	Individual	Annie						7	Interval Behaviors	Standing/ Floating	Alert	Height	Partially Submerged	13	6	13, 6	383	176	383, 176	40	AM			No Access	North and South
93532	Pygmy Hippo Exhibit - ZooMonitor Volunteer	Claire Raider	af60637a-aa46-437c-964f-ee36c46c9046	No	2019-01-05 10:22:55	2019-01-05 10:22:55	2019-01-05 10:32:55	2019-01-05 10:30:55	2019-01-05	10:30:55	2019	1	10	Howie,Annie	10	Default Map	20,20	600x600		Interval	Individual	Annie						8	Interval Behaviors	Standing/ Floating	Alert	Height	Partially Submerged	14	7	14, 7	393	183	393, 183	40	AM			No Access	North and South
93532	Pygmy Hippo Exhibit - ZooMonitor Volunteer	Claire Raider	af60637a-aa46-437c-964f-ee36c46c9046	No	2019-01-05 10:22:55	2019-01-05 10:22:55	2019-01-05 10:32:55	2019-01-05 10:31:55	2019-01-05	10:31:55	2019	1	10	Howie,Annie	10	Default Map	20,20	600x600		Interval	Individual	Annie						9	Interval Behaviors	Standing/ Floating	Alert	Height	Partially Submerged	13	6	13, 6	388	176	388, 176	40	AM			No Access	North and South
93532	Pygmy Hippo Exhibit - ZooMonitor Volunteer	Claire Raider	af60637a-aa46-437c-964f-ee36c46c9046	No	2019-01-05 10:22:55	2019-01-05 10:22:55	2019-01-05 10:32:55	2019-01-05 10:32:55	2019-01-05	10:32:55	2019	1	10	Howie,Annie	10	Default Map	20,20	600x600		Interval	Individual	Annie						10	Interval Behaviors	Standing/ Floating	Alert	Height	Partially Submerged	13	7	13, 7	390	181	390, 181	40	AM			No Access	North and South
93654	Pygmy Hippo Exhibit - ZooMonitor Volunteer	Kelly O'Nelly	3df7807a-5919-4d69-93da-6b05d21346bf	No	2019-01-07 08:08:15	2019-01-07 08:08:15	2019-01-07 08:18:15	2019-01-07 08:17:05	2019-01-07	08:17:05	2019	1	8	Howie,Annie	10	Default Map	20,20	600x600		All Occurrence	Individual	Annie		Heterospecific Interaction																43	AM			No Access	North and South
93654	Pygmy Hippo Exhibit - ZooMonitor Volunteer	Kelly O'Nelly	3df7807a-5919-4d69-93da-6b05d21346bf	No	2019-01-07 08:08:15	2019-01-07 08:08:15	2019-01-07 08:18:15	2019-01-07 08:09:15	2019-01-07	08:09:15	2019	1	8	Howie,Annie	10	Default Map	20,20	600x600		Interval	Individual	Annie						1	Interval Behaviors	Sitting/ Lying	Alert	Height	Partially Submerged	15	7	15, 7	437	199	437, 199	43	AM			No Access	North and South
93654	Pygmy Hippo Exhibit - ZooMonitor Volunteer	Kelly O'Nelly	3df7807a-5919-4d69-93da-6b05d21346bf	No	2019-01-07 08:08:15	2019-01-07 08:08:15	2019-01-07 08:18:15	2019-01-07 08:10:15	2019-01-07	08:10:15	2019	1	8	Howie,Annie	10	Default Map	20,20	600x600		Interval	Individual	Annie						2	Interval Behaviors	Standing/ Floating	Alert	Height	Partially Submerged	15	7	15, 7	439	190	439, 190	43	AM			No Access	North and South
93654	Pygmy Hippo Exhibit - ZooMonitor Volunteer	Kelly O'Nelly	3df7807a-5919-4d69-93da-6b05d21346bf	No	2019-01-07 08:08:15	2019-01-07 08:08:15	2019-01-07 08:18:15	2019-01-07 08:11:15	2019-01-07	08:11:15	2019	1	8	Howie,Annie	10	Default Map	20,20	600x600		Interval	Individual	Annie						3	Interval Behaviors	Standing/ Floating	Alert	Height	Land	14	4	14, 4	418	95	418, 95	43	AM			No Access	North and South
93654	Pygmy Hippo Exhibit - ZooMonitor Volunteer	Kelly O'Nelly	3df7807a-5919-4d69-93da-6b05d21346bf	No	2019-01-07 08:08:15	2019-01-07 08:08:15	2019-01-07 08:18:15	2019-01-07 08:12:15	2019-01-07	08:12:15	2019	1	8	Howie,Annie	10	Default Map	20,20	600x600		Interval	Individual	Annie						4	Interval Behaviors	Behavior Obscured		Height	Land	11	3	11, 3	321	75	321, 75	43	AM			No Access	North and South
93654	Pygmy Hippo Exhibit - ZooMonitor Volunteer	Kelly O'Nelly	3df7807a-5919-4d69-93da-6b05d21346bf	No	2019-01-07 08:08:15	2019-01-07 08:08:15	2019-01-07 08:18:15	2019-01-07 08:13:15	2019-01-07	08:13:15	2019	1	8	Howie,Annie	10	Default Map	20,20	600x600		Interval	Individual	Annie						5	Interval Behaviors	Feed/ Forage/ Drink		Height	Land	14	4	14, 4	408	105	408, 105	43	AM			No Access	North and South
93654	Pygmy Hippo Exhibit - ZooMonitor Volunteer	Kelly O'Nelly	3df7807a-5919-4d69-93da-6b05d21346bf	No	2019-01-07 08:08:15	2019-01-07 08:08:15	2019-01-07 08:18:15	2019-01-07 08:14:15	2019-01-07	08:14:15	2019	1	8	Howie,Annie	10	Default Map	20,20	600x600		Interval	Individual	Annie						6	Interval Behaviors	Feed/ Forage/ Drink		Height	Land	13	4	13, 4	371	94	371, 94	43	AM			No Access	North and South
93654	Pygmy Hippo Exhibit - ZooMonitor Volunteer	Kelly O'Nelly	3df7807a-5919-4d69-93da-6b05d21346bf	No	2019-01-07 08:08:15	2019-01-07 08:08:15	2019-01-07 08:18:15	2019-01-07 08:15:15	2019-01-07	08:15:15	2019	1	8	Howie,Annie	10	Default Map	20,20	600x600		Interval	Individual	Annie						7	Interval Behaviors	Behavior Obscured		Height	Land	11	3	11, 3	319	78	319, 78	43	AM			No Access	North and South
93654	Pygmy Hippo Exhibit - ZooMonitor Volunteer	Kelly O'Nelly	3df7807a-5919-4d69-93da-6b05d21346bf	No	2019-01-07 08:08:15	2019-01-07 08:08:15	2019-01-07 08:18:15	2019-01-07 08:16:15	2019-01-07	08:16:15	2019	1	8	Howie,Annie	10	Default Map	20,20	600x600		Interval	Individual	Annie						8	Interval Behaviors	Feed/ Forage/ Drink		Height	Partially Submerged	13	4	13, 4	365	101	365, 101	43	AM			No Access	North and South
93654	Pygmy Hippo Exhibit - ZooMonitor Volunteer	Kelly O'Nelly	3df7807a-5919-4d69-93da-6b05d21346bf	No	2019-01-07 08:08:15	2019-01-07 08:08:15	2019-01-07 08:18:15	2019-01-07 08:17:15	2019-01-07	08:17:15	2019	1	8	Howie,Annie	10	Default Map	20,20	600x600		Interval	Individual	Annie						9	Interval Behaviors	Feed/ Forage/ Drink		Height	Partially Submerged	5	5	5, 5	135	133	135, 133	43	AM			No Access	North and South
93654	Pygmy Hippo Exhibit - ZooMonitor Volunteer	Kelly O'Nelly	3df7807a-5919-4d69-93da-6b05d21346bf	No	2019-01-07 08:08:15	2019-01-07 08:08:15	2019-01-07 08:18:15	2019-01-07 08:18:15	2019-01-07	08:18:15	2019	1	8	Howie,Annie	10	Default Map	20,20	600x600		Interval	Individual	Annie						10	Interval Behaviors	Standing/ Floating	Alert	Height	Land	6	4	6, 4	179	91	179, 91	43	AM			No Access	North and South
93682	Pygmy Hippo Exhibit - ZooMonitor Volunteer	Don Finial	305ac879-5079-4cb2-95ec-0a7faac20702	No	2019-01-07 14:46:44	2019-01-07 14:46:44	2019-01-07 14:56:44	2019-01-07 14:47:44	2019-01-07	14:47:44	2019	1	14	Howie,Annie	10	Default Map	20,20	600x600		Interval	Individual	Howie						1	Interval Behaviors	Wall Swimming		Height	Submerged	6	8	6, 8	177	219	177, 219	49	PM			North and South	No Access
93682	Pygmy Hippo Exhibit - ZooMonitor Volunteer	Don Finial	305ac879-5079-4cb2-95ec-0a7faac20702	No	2019-01-07 14:46:44	2019-01-07 14:46:44	2019-01-07 14:56:44	2019-01-07 14:48:44	2019-01-07	14:48:44	2019	1	14	Howie,Annie	10	Default Map	20,20	600x600		Interval	Individual	Howie						2	Interval Behaviors	Wall Swimming		Height	Submerged	6	8	6, 8	171	221	171, 221	49	PM			North and South	No Access
93682	Pygmy Hippo Exhibit - ZooMonitor Volunteer	Don Finial	305ac879-5079-4cb2-95ec-0a7faac20702	No	2019-01-07 14:46:44	2019-01-07 14:46:44	2019-01-07 14:56:44	2019-01-07 14:49:44	2019-01-07	14:49:44	2019	1	14	Howie,Annie	10	Default Map	20,20	600x600		Interval	Individual	Howie						3	Interval Behaviors	Wall Swimming		Height	Submerged	7	8	7, 8	190	214	190, 214	49	PM			North and South	No Access
93682	Pygmy Hippo Exhibit - ZooMonitor Volunteer	Don Finial	305ac879-5079-4cb2-95ec-0a7faac20702	No	2019-01-07 14:46:44	2019-01-07 14:46:44	2019-01-07 14:56:44	2019-01-07 14:50:44	2019-01-07	14:50:44	2019	1	14	Howie,Annie	10	Default Map	20,20	600x600		Interval	Individual	Howie						4	Interval Behaviors	Focused Investigation		Height	Land	13	3	13, 3	383	78	383, 78	49	PM			North and South	No Access
93682	Pygmy Hippo Exhibit - ZooMonitor Volunteer	Don Finial	305ac879-5079-4cb2-95ec-0a7faac20702	No	2019-01-07 14:46:44	2019-01-07 14:46:44	2019-01-07 14:56:44	2019-01-07 14:51:44	2019-01-07	14:51:44	2019	1	14	Howie,Annie	10	Default Map	20,20	600x600		Interval	Individual	Howie						5	Interval Behaviors	Walk/ Run		Height	Land	16	4	16, 4	456	109	456, 109	49	PM			North and South	No Access
93682	Pygmy Hippo Exhibit - ZooMonitor Volunteer	Don Finial	305ac879-5079-4cb2-95ec-0a7faac20702	No	2019-01-07 14:46:44	2019-01-07 14:46:44	2019-01-07 14:56:44	2019-01-07 14:52:44	2019-01-07	14:52:44	2019	1	14	Howie,Annie	10	Default Map	20,20	600x600		Interval	Individual	Howie						6	Interval Behaviors	Other	Other Solitary	Height	Partially Submerged	13	4	13, 4	386	93	386, 93	49	PM			North and South	No Access
93682	Pygmy Hippo Exhibit - ZooMonitor Volunteer	Don Finial	305ac879-5079-4cb2-95ec-0a7faac20702	No	2019-01-07 14:46:44	2019-01-07 14:46:44	2019-01-07 14:56:44	2019-01-07 14:53:44	2019-01-07	14:53:44	2019	1	14	Howie,Annie	10	Default Map	20,20	600x600		Interval	Individual	Howie						7	Interval Behaviors	Behavior Obscured		Height	Land	13	3	13, 3	390	75	390, 75	49	PM			North and South	No Access
93682	Pygmy Hippo Exhibit - ZooMonitor Volunteer	Don Finial	305ac879-5079-4cb2-95ec-0a7faac20702	No	2019-01-07 14:46:44	2019-01-07 14:46:44	2019-01-07 14:56:44	2019-01-07 14:54:44	2019-01-07	14:54:44	2019	1	14	Howie,Annie	10	Default Map	20,20	600x600		Interval	Individual	Howie						8	Interval Behaviors	Wall Swimming		Height	Submerged	7	8	7, 8	187	215	187, 215	49	PM			North and South	No Access
93682	Pygmy Hippo Exhibit - ZooMonitor Volunteer	Don Finial	305ac879-5079-4cb2-95ec-0a7faac20702	No	2019-01-07 14:46:44	2019-01-07 14:46:44	2019-01-07 14:56:44	2019-01-07 14:55:44	2019-01-07	14:55:44	2019	1	14	Howie,Annie	10	Default Map	20,20	600x600		Interval	Individual	Howie						9	Interval Behaviors	Wall Swimming		Height	Submerged	7	8	7, 8	208	220	208, 220	49	PM			North and South	No Access
93682	Pygmy Hippo Exhibit - ZooMonitor Volunteer	Don Finial	305ac879-5079-4cb2-95ec-0a7faac20702	No	2019-01-07 14:46:44	2019-01-07 14:46:44	2019-01-07 14:56:44	2019-01-07 14:56:44	2019-01-07	14:56:44	2019	1	14	Howie,Annie	10	Default Map	20,20	600x600		Interval	Individual	Howie						10	Interval Behaviors	Wall Swimming		Height	Submerged	8	8	8, 8	216	220	216, 220	49	PM			North and South	No Access
93683	Pygmy Hippo Exhibit - ZooMonitor Volunteer	Don Finial	305ac879-5079-4cb2-95ec-0a7faac20702	No	2019-01-07 14:57:37	2019-01-07 14:57:37	2019-01-07 15:07:37	2019-01-07 14:58:37	2019-01-07	14:58:37	2019	1	14	Howie,Annie	10	Default Map	20,20	600x600		Interval	Individual	Howie						1	Interval Behaviors	Wall Swimming		Height	Submerged	7	8	7, 8	204	218	204, 218	49	PM			North and South	No Access
93683	Pygmy Hippo Exhibit - ZooMonitor Volunteer	Don Finial	305ac879-5079-4cb2-95ec-0a7faac20702	No	2019-01-07 14:57:37	2019-01-07 14:57:37	2019-01-07 15:07:37	2019-01-07 14:59:37	2019-01-07	14:59:37	2019	1	14	Howie,Annie	10	Default Map	20,20	600x600		Interval	Individual	Howie						2	Interval Behaviors	Wall Swimming		Height	Submerged	7	8	7, 8	209	218	209, 218	49	PM			North and South	No Access
93683	Pygmy Hippo Exhibit - ZooMonitor Volunteer	Don Finial	305ac879-5079-4cb2-95ec-0a7faac20702	No	2019-01-07 14:57:37	2019-01-07 14:57:37	2019-01-07 15:07:37	2019-01-07 15:00:37	2019-01-07	15:00:37	2019	1	15	Howie,Annie	10	Default Map	20,20	600x600		Interval	Individual	Howie						3	Interval Behaviors	Wall Swimming		Height	Submerged	8	8	8, 8	217	220	217, 220	49	PM			North and South	No Access
93683	Pygmy Hippo Exhibit - ZooMonitor Volunteer	Don Finial	305ac879-5079-4cb2-95ec-0a7faac20702	No	2019-01-07 14:57:37	2019-01-07 14:57:37	2019-01-07 15:07:37	2019-01-07 15:01:37	2019-01-07	15:01:37	2019	1	15	Howie,Annie	10	Default Map	20,20	600x600		Interval	Individual	Howie						4	Interval Behaviors	Wall Swimming		Height	Submerged	8	8	8, 8	216	219	216, 219	49	PM			North and South	No Access
93683	Pygmy Hippo Exhibit - ZooMonitor Volunteer	Don Finial	305ac879-5079-4cb2-95ec-0a7faac20702	No	2019-01-07 14:57:37	2019-01-07 14:57:37	2019-01-07 15:07:37	2019-01-07 15:02:37	2019-01-07	15:02:37	2019	1	15	Howie,Annie	10	Default Map	20,20	600x600		Interval	Individual	Howie						5	Interval Behaviors	Wall Swimming		Height	Submerged	8	8	8, 8	220	220	220, 220	49	PM			North and South	No Access
93683	Pygmy Hippo Exhibit - ZooMonitor Volunteer	Don Finial	305ac879-5079-4cb2-95ec-0a7faac20702	No	2019-01-07 14:57:37	2019-01-07 14:57:37	2019-01-07 15:07:37	2019-01-07 15:03:37	2019-01-07	15:03:37	2019	1	15	Howie,Annie	10	Default Map	20,20	600x600		Interval	Individual	Howie						6	Interval Behaviors	Wall Swimming		Height	Submerged	8	8	8, 8	216	219	216, 219	49	PM			North and South	No Access
93683	Pygmy Hippo Exhibit - ZooMonitor Volunteer	Don Finial	305ac879-5079-4cb2-95ec-0a7faac20702	No	2019-01-07 14:57:37	2019-01-07 14:57:37	2019-01-07 15:07:37	2019-01-07 15:04:37	2019-01-07	15:04:37	2019	1	15	Howie,Annie	10	Default Map	20,20	600x600		Interval	Individual	Howie						7	Interval Behaviors	Wall Swimming		Height	Submerged	8	8	8, 8	213	222	213, 222	49	PM			North and South	No Access
93683	Pygmy Hippo Exhibit - ZooMonitor Volunteer	Don Finial	305ac879-5079-4cb2-95ec-0a7faac20702	No	2019-01-07 14:57:37	2019-01-07 14:57:37	2019-01-07 15:07:37	2019-01-07 15:05:37	2019-01-07	15:05:37	2019	1	15	Howie,Annie	10	Default Map	20,20	600x600		Interval	Individual	Howie						8	Interval Behaviors	Wall Swimming		Height	Submerged	8	8	8, 8	215	218	215, 218	49	PM			North and South	No Access
93683	Pygmy Hippo Exhibit - ZooMonitor Volunteer	Don Finial	305ac879-5079-4cb2-95ec-0a7faac20702	No	2019-01-07 14:57:37	2019-01-07 14:57:37	2019-01-07 15:07:37	2019-01-07 15:06:37	2019-01-07	15:06:37	2019	1	15	Howie,Annie	10	Default Map	20,20	600x600		Interval	Individual	Howie						9	Interval Behaviors	Wall Swimming		Height	Submerged	8	8	8, 8	211	221	211, 221	49	PM			North and South	No Access
93683	Pygmy Hippo Exhibit - ZooMonitor Volunteer	Don Finial	305ac879-5079-4cb2-95ec-0a7faac20702	No	2019-01-07 14:57:37	2019-01-07 14:57:37	2019-01-07 15:07:37	2019-01-07 15:07:37	2019-01-07	15:07:37	2019	1	15	Howie,Annie	10	Default Map	20,20	600x600		Interval	Individual	Howie						10	Interval Behaviors	Wall Swimming		Height	Submerged	8	8	8, 8	218	220	218, 220	49	PM			North and South	No Access
93661	Pygmy Hippo Exhibit - ZooMonitor Volunteer	Cary Liebowitz	a951e23a-7c87-41c9-a44b-a269767314ed	No	2019-01-07 15:17:01	2019-01-07 15:17:01	2019-01-07 15:27:01	2019-01-07 15:18:01	2019-01-07	15:18:01	2019	1	15	Howie,Annie	10	Default Map	20,20	600x600		Interval	Individual	Howie						1	Interval Behaviors	Feed/ Forage/ Drink		Height	Land	3	3	3, 3	86	85	86, 85	52	PM			North and South	No Access
93661	Pygmy Hippo Exhibit - ZooMonitor Volunteer	Cary Liebowitz	a951e23a-7c87-41c9-a44b-a269767314ed	No	2019-01-07 15:17:01	2019-01-07 15:17:01	2019-01-07 15:27:01	2019-01-07 15:19:01	2019-01-07	15:19:01	2019	1	15	Howie,Annie	10	Default Map	20,20	600x600		Interval	Individual	Howie						2	Interval Behaviors	Animal Not Visible										52	PM			North and South	No Access
93661	Pygmy Hippo Exhibit - ZooMonitor Volunteer	Cary Liebowitz	a951e23a-7c87-41c9-a44b-a269767314ed	No	2019-01-07 15:17:01	2019-01-07 15:17:01	2019-01-07 15:27:01	2019-01-07 15:20:01	2019-01-07	15:20:01	2019	1	15	Howie,Annie	10	Default Map	20,20	600x600		Interval	Individual	Howie						3	Interval Behaviors	Swimming		Height	Submerged	8	6	8, 6	220	175	220, 175	52	PM			North and South	No Access
93661	Pygmy Hippo Exhibit - ZooMonitor Volunteer	Cary Liebowitz	a951e23a-7c87-41c9-a44b-a269767314ed	No	2019-01-07 15:17:01	2019-01-07 15:17:01	2019-01-07 15:27:01	2019-01-07 15:21:01	2019-01-07	15:21:01	2019	1	15	Howie,Annie	10	Default Map	20,20	600x600		Interval	Individual	Howie						4	Interval Behaviors	Standing/ Floating	Alert	Height	Partially Submerged	12	3	12, 3	358	88	358, 88	52	PM			North and South	No Access
93661	Pygmy Hippo Exhibit - ZooMonitor Volunteer	Cary Liebowitz	a951e23a-7c87-41c9-a44b-a269767314ed	No	2019-01-07 15:17:01	2019-01-07 15:17:01	2019-01-07 15:27:01	2019-01-07 15:22:01	2019-01-07	15:22:01	2019	1	15	Howie,Annie	10	Default Map	20,20	600x600		Interval	Individual	Howie						5	Interval Behaviors	Feed/ Forage/ Drink		Height	Land	16	4	16, 4	474	99	474, 99	52	PM			North and South	No Access
93661	Pygmy Hippo Exhibit - ZooMonitor Volunteer	Cary Liebowitz	a951e23a-7c87-41c9-a44b-a269767314ed	No	2019-01-07 15:17:01	2019-01-07 15:17:01	2019-01-07 15:27:01	2019-01-07 15:23:01	2019-01-07	15:23:01	2019	1	15	Howie,Annie	10	Default Map	20,20	600x600		Interval	Individual	Howie						6	Interval Behaviors	Standing/ Floating	Alert	Height	Partially Submerged	13	3	13, 3	361	82	361, 82	52	PM			North and South	No Access
93661	Pygmy Hippo Exhibit - ZooMonitor Volunteer	Cary Liebowitz	a951e23a-7c87-41c9-a44b-a269767314ed	No	2019-01-07 15:17:01	2019-01-07 15:17:01	2019-01-07 15:27:01	2019-01-07 15:24:01	2019-01-07	15:24:01	2019	1	15	Howie,Annie	10	Default Map	20,20	600x600		Interval	Individual	Howie						7	Interval Behaviors	Standing/ Floating	Alert	Height	Partially Submerged	13	4	13, 4	373	98	373, 98	52	PM			North and South	No Access
93661	Pygmy Hippo Exhibit - ZooMonitor Volunteer	Cary Liebowitz	a951e23a-7c87-41c9-a44b-a269767314ed	No	2019-01-07 15:17:01	2019-01-07 15:17:01	2019-01-07 15:27:01	2019-01-07 15:25:01	2019-01-07	15:25:01	2019	1	15	Howie,Annie	10	Default Map	20,20	600x600		Interval	Individual	Howie						8	Interval Behaviors	Wall Swimming		Height	Submerged	7	8	7, 8	200	220	200, 220	52	PM			North and South	No Access
93661	Pygmy Hippo Exhibit - ZooMonitor Volunteer	Cary Liebowitz	a951e23a-7c87-41c9-a44b-a269767314ed	No	2019-01-07 15:17:01	2019-01-07 15:17:01	2019-01-07 15:27:01	2019-01-07 15:26:01	2019-01-07	15:26:01	2019	1	15	Howie,Annie	10	Default Map	20,20	600x600		Interval	Individual	Howie						9	Interval Behaviors	Wall Swimming		Height	Submerged	7	8	7, 8	199	225	199, 225	52	PM			North and South	No Access
93661	Pygmy Hippo Exhibit - ZooMonitor Volunteer	Cary Liebowitz	a951e23a-7c87-41c9-a44b-a269767314ed	No	2019-01-07 15:17:01	2019-01-07 15:17:01	2019-01-07 15:27:01	2019-01-07 15:27:01	2019-01-07	15:27:01	2019	1	15	Howie,Annie	10	Default Map	20,20	600x600		Interval	Individual	Howie						10	Interval Behaviors	Wall Swimming		Height	Submerged	7	8	7, 8	194	222	194, 222	52	PM			North and South	No Access
93662	Pygmy Hippo Exhibit - ZooMonitor Volunteer	Cary Liebowitz	a951e23a-7c87-41c9-a44b-a269767314ed	No	2019-01-07 15:27:37	2019-01-07 15:27:37	2019-01-07 15:37:37	2019-01-07 15:28:37	2019-01-07	15:28:37	2019	1	15	Howie,Annie	10	Default Map	20,20	600x600		Interval	Individual	Howie						1	Interval Behaviors	Wall Swimming		Height	Submerged	7	8	7, 8	199	222	199, 222	52	PM			North and South	No Access
93662	Pygmy Hippo Exhibit - ZooMonitor Volunteer	Cary Liebowitz	a951e23a-7c87-41c9-a44b-a269767314ed	No	2019-01-07 15:27:37	2019-01-07 15:27:37	2019-01-07 15:37:37	2019-01-07 15:29:37	2019-01-07	15:29:37	2019	1	15	Howie,Annie	10	Default Map	20,20	600x600		Interval	Individual	Howie						2	Interval Behaviors	Wall Swimming		Height	Submerged	7	8	7, 8	194	222	194, 222	52	PM			North and South	No Access
93662	Pygmy Hippo Exhibit - ZooMonitor Volunteer	Cary Liebowitz	a951e23a-7c87-41c9-a44b-a269767314ed	No	2019-01-07 15:27:37	2019-01-07 15:27:37	2019-01-07 15:37:37	2019-01-07 15:30:37	2019-01-07	15:30:37	2019	1	15	Howie,Annie	10	Default Map	20,20	600x600		Interval	Individual	Howie						3	Interval Behaviors	Wall Swimming		Height	Submerged	7	8	7, 8	198	227	198, 227	52	PM			North and South	No Access
93662	Pygmy Hippo Exhibit - ZooMonitor Volunteer	Cary Liebowitz	a951e23a-7c87-41c9-a44b-a269767314ed	No	2019-01-07 15:27:37	2019-01-07 15:27:37	2019-01-07 15:37:37	2019-01-07 15:31:37	2019-01-07	15:31:37	2019	1	15	Howie,Annie	10	Default Map	20,20	600x600		Interval	Individual	Howie						4	Interval Behaviors	Wall Swimming		Height	Submerged	7	8	7, 8	200	220	200, 220	52	PM			North and South	No Access
93662	Pygmy Hippo Exhibit - ZooMonitor Volunteer	Cary Liebowitz	a951e23a-7c87-41c9-a44b-a269767314ed	No	2019-01-07 15:27:37	2019-01-07 15:27:37	2019-01-07 15:37:37	2019-01-07 15:32:37	2019-01-07	15:32:37	2019	1	15	Howie,Annie	10	Default Map	20,20	600x600		Interval	Individual	Howie						5	Interval Behaviors	Wall Swimming		Height	Submerged	7	8	7, 8	193	222	193, 222	52	PM			North and South	No Access
93662	Pygmy Hippo Exhibit - ZooMonitor Volunteer	Cary Liebowitz	a951e23a-7c87-41c9-a44b-a269767314ed	No	2019-01-07 15:27:37	2019-01-07 15:27:37	2019-01-07 15:37:37	2019-01-07 15:33:37	2019-01-07	15:33:37	2019	1	15	Howie,Annie	10	Default Map	20,20	600x600		Interval	Individual	Howie						6	Interval Behaviors	Wall Swimming		Height	Submerged	7	8	7, 8	194	217	194, 217	52	PM			North and South	No Access
93662	Pygmy Hippo Exhibit - ZooMonitor Volunteer	Cary Liebowitz	a951e23a-7c87-41c9-a44b-a269767314ed	No	2019-01-07 15:27:37	2019-01-07 15:27:37	2019-01-07 15:37:37	2019-01-07 15:34:37	2019-01-07	15:34:37	2019	1	15	Howie,Annie	10	Default Map	20,20	600x600		Interval	Individual	Howie						7	Interval Behaviors	Wall Swimming		Height	Submerged	7	8	7, 8	200	217	200, 217	52	PM			North and South	No Access
93662	Pygmy Hippo Exhibit - ZooMonitor Volunteer	Cary Liebowitz	a951e23a-7c87-41c9-a44b-a269767314ed	No	2019-01-07 15:27:37	2019-01-07 15:27:37	2019-01-07 15:37:37	2019-01-07 15:35:37	2019-01-07	15:35:37	2019	1	15	Howie,Annie	10	Default Map	20,20	600x600		Interval	Individual	Howie						8	Interval Behaviors	Wall Swimming		Height	Submerged	7	8	7, 8	198	222	198, 222	52	PM			North and South	No Access
93662	Pygmy Hippo Exhibit - ZooMonitor Volunteer	Cary Liebowitz	a951e23a-7c87-41c9-a44b-a269767314ed	No	2019-01-07 15:27:37	2019-01-07 15:27:37	2019-01-07 15:37:37	2019-01-07 15:36:37	2019-01-07	15:36:37	2019	1	15	Howie,Annie	10	Default Map	20,20	600x600		Interval	Individual	Howie						9	Interval Behaviors	Wall Swimming		Height	Submerged	7	8	7, 8	199	217	199, 217	52	PM			North and South	No Access
93662	Pygmy Hippo Exhibit - ZooMonitor Volunteer	Cary Liebowitz	a951e23a-7c87-41c9-a44b-a269767314ed	No	2019-01-07 15:27:37	2019-01-07 15:27:37	2019-01-07 15:37:37	2019-01-07 15:37:37	2019-01-07	15:37:37	2019	1	15	Howie,Annie	10	Default Map	20,20	600x600		Interval	Individual	Howie						10	Interval Behaviors	Behavior Obscured		Height	Land	7	3	7, 3	191	77	191, 77	52	PM			North and South	No Access
93783	Pygmy Hippo Exhibit - ZooMonitor Volunteer	Kelly O'Nelly	3df7807a-5919-4d69-93da-6b05d21346bf	No	2019-01-08 07:35:27	2019-01-08 07:35:27	2019-01-08 07:45:27	2019-01-08 07:36:27	2019-01-08	07:36:27	2019	1	7	Howie,Annie	10	Default Map	20,20	600x600		Interval	Individual	Howie						1	Interval Behaviors	Sitting/ Lying	Alert	Height	Partially Submerged	16	8	16, 8	459	211	459, 211	41	AM			North and South	No Access
93783	Pygmy Hippo Exhibit - ZooMonitor Volunteer	Kelly O'Nelly	3df7807a-5919-4d69-93da-6b05d21346bf	No	2019-01-08 07:35:27	2019-01-08 07:35:27	2019-01-08 07:45:27	2019-01-08 07:37:27	2019-01-08	07:37:27	2019	1	7	Howie,Annie	10	Default Map	20,20	600x600		Interval	Individual	Howie						2	Interval Behaviors	Sitting/ Lying	Rest	Height	Partially Submerged	16	8	16, 8	460	214	460, 214	41	AM			North and South	No Access
93783	Pygmy Hippo Exhibit - ZooMonitor Volunteer	Kelly O'Nelly	3df7807a-5919-4d69-93da-6b05d21346bf	No	2019-01-08 07:35:27	2019-01-08 07:35:27	2019-01-08 07:45:27	2019-01-08 07:38:27	2019-01-08	07:38:27	2019	1	7	Howie,Annie	10	Default Map	20,20	600x600		Interval	Individual	Howie						3	Interval Behaviors	Sitting/ Lying	Alert	Height	Partially Submerged	16	7	16, 7	459	207	459, 207	41	AM			North and South	No Access
93783	Pygmy Hippo Exhibit - ZooMonitor Volunteer	Kelly O'Nelly	3df7807a-5919-4d69-93da-6b05d21346bf	No	2019-01-08 07:35:27	2019-01-08 07:35:27	2019-01-08 07:45:27	2019-01-08 07:39:27	2019-01-08	07:39:27	2019	1	7	Howie,Annie	10	Default Map	20,20	600x600		Interval	Individual	Howie						4	Interval Behaviors	Standing/ Floating	Alert	Height	Partially Submerged	13	7	13, 7	382	195	382, 195	41	AM			North and South	No Access
93783	Pygmy Hippo Exhibit - ZooMonitor Volunteer	Kelly O'Nelly	3df7807a-5919-4d69-93da-6b05d21346bf	No	2019-01-08 07:35:27	2019-01-08 07:35:27	2019-01-08 07:45:27	2019-01-08 07:40:27	2019-01-08	07:40:27	2019	1	7	Howie,Annie	10	Default Map	20,20	600x600		Interval	Individual	Howie						5	Interval Behaviors	Standing/ Floating	Rest			13	7	13, 7	387	187	387, 187	41	AM			North and South	No Access
93783	Pygmy Hippo Exhibit - ZooMonitor Volunteer	Kelly O'Nelly	3df7807a-5919-4d69-93da-6b05d21346bf	No	2019-01-08 07:35:27	2019-01-08 07:35:27	2019-01-08 07:45:27	2019-01-08 07:41:27	2019-01-08	07:41:27	2019	1	7	Howie,Annie	10	Default Map	20,20	600x600		Interval	Individual	Howie						6	Interval Behaviors	Behavior Obscured		Height	Land	7	3	7, 3	205	61	205, 61	41	AM			North and South	No Access
93783	Pygmy Hippo Exhibit - ZooMonitor Volunteer	Kelly O'Nelly	3df7807a-5919-4d69-93da-6b05d21346bf	No	2019-01-08 07:35:27	2019-01-08 07:35:27	2019-01-08 07:45:27	2019-01-08 07:42:27	2019-01-08	07:42:27	2019	1	7	Howie,Annie	10	Default Map	20,20	600x600		Interval	Individual	Howie						7	Interval Behaviors	Behavior Obscured		Height	Land	8	3	8, 3	211	64	211, 64	41	AM			North and South	No Access
93783	Pygmy Hippo Exhibit - ZooMonitor Volunteer	Kelly O'Nelly	3df7807a-5919-4d69-93da-6b05d21346bf	No	2019-01-08 07:35:27	2019-01-08 07:35:27	2019-01-08 07:45:27	2019-01-08 07:43:27	2019-01-08	07:43:27	2019	1	7	Howie,Annie	10	Default Map	20,20	600x600		Interval	Individual	Howie						8	Interval Behaviors	Animal Not Visible										41	AM			North and South	No Access
93783	Pygmy Hippo Exhibit - ZooMonitor Volunteer	Kelly O'Nelly	3df7807a-5919-4d69-93da-6b05d21346bf	No	2019-01-08 07:35:27	2019-01-08 07:35:27	2019-01-08 07:45:27	2019-01-08 07:44:27	2019-01-08	07:44:27	2019	1	7	Howie,Annie	10	Default Map	20,20	600x600		Interval	Individual	Howie						9	Interval Behaviors	Animal Not Visible										41	AM			North and South	No Access
93783	Pygmy Hippo Exhibit - ZooMonitor Volunteer	Kelly O'Nelly	3df7807a-5919-4d69-93da-6b05d21346bf	No	2019-01-08 07:35:27	2019-01-08 07:35:27	2019-01-08 07:45:27	2019-01-08 07:45:27	2019-01-08	07:45:27	2019	1	7	Howie,Annie	10	Default Map	20,20	600x600		Interval	Individual	Howie						10	Interval Behaviors	Animal Not Visible										41	AM			North and South	No Access
93753	Pygmy Hippo Exhibit - ZooMonitor Volunteer	Cindy Rotary	429b927d-7a50-42ea-88d2-a66e5e544adf	No	2019-01-08 10:30:08	2019-01-08 10:30:08	2019-01-08 10:40:08	2019-01-08 10:31:08	2019-01-08	10:31:08	2019	1	10	Howie,Annie	10	Default Map	20,20	600x600		Interval	Individual	Annie						1	Interval Behaviors	Standing/ Floating	Alert	Height	Land	4	5	4, 5	93	121	93, 121	41	AM			No Access	North and South
93753	Pygmy Hippo Exhibit - ZooMonitor Volunteer	Cindy Rotary	429b927d-7a50-42ea-88d2-a66e5e544adf	No	2019-01-08 10:30:08	2019-01-08 10:30:08	2019-01-08 10:40:08	2019-01-08 10:32:08	2019-01-08	10:32:08	2019	1	10	Howie,Annie	10	Default Map	20,20	600x600		Interval	Individual	Annie						2	Interval Behaviors	Swimming		Height	Partially Submerged	16	9	16, 9	476	250	476, 250	41	AM			No Access	North and South
93753	Pygmy Hippo Exhibit - ZooMonitor Volunteer	Cindy Rotary	429b927d-7a50-42ea-88d2-a66e5e544adf	No	2019-01-08 10:30:08	2019-01-08 10:30:08	2019-01-08 10:40:08	2019-01-08 10:33:08	2019-01-08	10:33:08	2019	1	10	Howie,Annie	10	Default Map	20,20	600x600		Interval	Individual	Annie						3	Interval Behaviors	General Exploration/ Sniff Air		Height	Land	17	4	17, 4	488	114	488, 114	41	AM			No Access	North and South
93753	Pygmy Hippo Exhibit - ZooMonitor Volunteer	Cindy Rotary	429b927d-7a50-42ea-88d2-a66e5e544adf	No	2019-01-08 10:30:08	2019-01-08 10:30:08	2019-01-08 10:40:08	2019-01-08 10:34:08	2019-01-08	10:34:08	2019	1	10	Howie,Annie	10	Default Map	20,20	600x600		Interval	Individual	Annie						4	Interval Behaviors	Animal Not Visible										41	AM			No Access	North and South
93753	Pygmy Hippo Exhibit - ZooMonitor Volunteer	Cindy Rotary	429b927d-7a50-42ea-88d2-a66e5e544adf	No	2019-01-08 10:30:08	2019-01-08 10:30:08	2019-01-08 10:40:08	2019-01-08 10:35:08	2019-01-08	10:35:08	2019	1	10	Howie,Annie	10	Default Map	20,20	600x600		Interval	Individual	Annie						5	Interval Behaviors	Swimming		Height	Submerged	9	7	9, 7	267	208	267, 208	41	AM			No Access	North and South
93753	Pygmy Hippo Exhibit - ZooMonitor Volunteer	Cindy Rotary	429b927d-7a50-42ea-88d2-a66e5e544adf	No	2019-01-08 10:30:08	2019-01-08 10:30:08	2019-01-08 10:40:08	2019-01-08 10:36:08	2019-01-08	10:36:08	2019	1	10	Howie,Annie	10	Default Map	20,20	600x600		Interval	Individual	Annie						6	Interval Behaviors	Feed/ Forage/ Drink		Height	Land	5	3	5, 3	122	85	122, 85	41	AM			No Access	North and South
93753	Pygmy Hippo Exhibit - ZooMonitor Volunteer	Cindy Rotary	429b927d-7a50-42ea-88d2-a66e5e544adf	No	2019-01-08 10:30:08	2019-01-08 10:30:08	2019-01-08 10:40:08	2019-01-08 10:37:08	2019-01-08	10:37:08	2019	1	10	Howie,Annie	10	Default Map	20,20	600x600		Interval	Individual	Annie						7	Interval Behaviors	Focused Investigation		Height	Land	4	3	4, 3	120	82	120, 82	41	AM			No Access	North and South
93753	Pygmy Hippo Exhibit - ZooMonitor Volunteer	Cindy Rotary	429b927d-7a50-42ea-88d2-a66e5e544adf	No	2019-01-08 10:30:08	2019-01-08 10:30:08	2019-01-08 10:40:08	2019-01-08 10:38:08	2019-01-08	10:38:08	2019	1	10	Howie,Annie	10	Default Map	20,20	600x600		Interval	Individual	Annie						8	Interval Behaviors	Animal Not Visible										41	AM			No Access	North and South
93753	Pygmy Hippo Exhibit - ZooMonitor Volunteer	Cindy Rotary	429b927d-7a50-42ea-88d2-a66e5e544adf	No	2019-01-08 10:30:08	2019-01-08 10:30:08	2019-01-08 10:40:08	2019-01-08 10:39:08	2019-01-08	10:39:08	2019	1	10	Howie,Annie	10	Default Map	20,20	600x600		Interval	Individual	Annie						9	Interval Behaviors	Feed/ Forage/ Drink		Height	Land	5	3	5, 3	125	83	125, 83	41	AM			No Access	North and South
93753	Pygmy Hippo Exhibit - ZooMonitor Volunteer	Cindy Rotary	429b927d-7a50-42ea-88d2-a66e5e544adf	No	2019-01-08 10:30:08	2019-01-08 10:30:08	2019-01-08 10:40:08	2019-01-08 10:40:08	2019-01-08	10:40:08	2019	1	10	Howie,Annie	10	Default Map	20,20	600x600		Interval	Individual	Annie						10	Interval Behaviors	Jabber Jawing		Height	Land	4	3	4, 3	119	88	119, 88	41	AM			No Access	North and South
93741	Pygmy Hippo Exhibit - ZooMonitor Volunteer	Ari Lithium	79bc4f44-9feb-4d69-9a9c-18c4c4d4cfe4	No	2019-01-08 10:40:49	2019-01-08 10:40:49	2019-01-08 10:50:49	2019-01-08 10:41:49	2019-01-08	10:41:49	2019	1	10	Howie,Annie	10	Default Map	20,20	600x600		Interval	Individual	Annie						1	Interval Behaviors	Behavior Obscured		Height	Land	7	3	7, 3	200	77	200, 77	45	AM			No Access	North and South
93741	Pygmy Hippo Exhibit - ZooMonitor Volunteer	Ari Lithium	79bc4f44-9feb-4d69-9a9c-18c4c4d4cfe4	No	2019-01-08 10:40:49	2019-01-08 10:40:49	2019-01-08 10:50:49	2019-01-08 10:42:49	2019-01-08	10:42:49	2019	1	10	Howie,Annie	10	Default Map	20,20	600x600		Interval	Individual	Annie						2	Interval Behaviors	Self-maintenance		Height	Land	3	3	3, 3	79	90	79, 90	45	AM			No Access	North and South
93741	Pygmy Hippo Exhibit - ZooMonitor Volunteer	Ari Lithium	79bc4f44-9feb-4d69-9a9c-18c4c4d4cfe4	No	2019-01-08 10:40:49	2019-01-08 10:40:49	2019-01-08 10:50:49	2019-01-08 10:43:49	2019-01-08	10:43:49	2019	1	10	Howie,Annie	10	Default Map	20,20	600x600		Interval	Individual	Annie						3	Interval Behaviors	Behavior Obscured		Height	Land	7	3	7, 3	198	78	198, 78	45	AM			No Access	North and South
93741	Pygmy Hippo Exhibit - ZooMonitor Volunteer	Ari Lithium	79bc4f44-9feb-4d69-9a9c-18c4c4d4cfe4	No	2019-01-08 10:40:49	2019-01-08 10:40:49	2019-01-08 10:50:49	2019-01-08 10:44:49	2019-01-08	10:44:49	2019	1	10	Howie,Annie	10	Default Map	20,20	600x600		Interval	Individual	Annie						4	Interval Behaviors	Jabber Jawing		Height	Land	7	3	7, 3	182	87	182, 87	45	AM			No Access	North and South
93741	Pygmy Hippo Exhibit - ZooMonitor Volunteer	Ari Lithium	79bc4f44-9feb-4d69-9a9c-18c4c4d4cfe4	No	2019-01-08 10:40:49	2019-01-08 10:40:49	2019-01-08 10:50:49	2019-01-08 10:45:49	2019-01-08	10:45:49	2019	1	10	Howie,Annie	10	Default Map	20,20	600x600		Interval	Individual	Annie						5	Interval Behaviors	Jabber Jawing		Height	Land	2	5	2, 5	35	145	35, 145	45	AM			No Access	North and South
93741	Pygmy Hippo Exhibit - ZooMonitor Volunteer	Ari Lithium	79bc4f44-9feb-4d69-9a9c-18c4c4d4cfe4	No	2019-01-08 10:40:49	2019-01-08 10:40:49	2019-01-08 10:50:49	2019-01-08 10:46:49	2019-01-08	10:46:49	2019	1	10	Howie,Annie	10	Default Map	20,20	600x600		Interval	Individual	Annie						6	Interval Behaviors	Feed/ Forage/ Drink		Height	Partially Submerged	2	6	2, 6	59	151	59, 151	45	AM			No Access	North and South
93741	Pygmy Hippo Exhibit - ZooMonitor Volunteer	Ari Lithium	79bc4f44-9feb-4d69-9a9c-18c4c4d4cfe4	No	2019-01-08 10:40:49	2019-01-08 10:40:49	2019-01-08 10:50:49	2019-01-08 10:47:49	2019-01-08	10:47:49	2019	1	10	Howie,Annie	10	Default Map	20,20	600x600		Interval	Individual	Annie						7	Interval Behaviors	Jabber Jawing		Height	Partially Submerged	3	7	3, 7	68	183	68, 183	45	AM			No Access	North and South
93741	Pygmy Hippo Exhibit - ZooMonitor Volunteer	Ari Lithium	79bc4f44-9feb-4d69-9a9c-18c4c4d4cfe4	No	2019-01-08 10:40:49	2019-01-08 10:40:49	2019-01-08 10:50:49	2019-01-08 10:48:49	2019-01-08	10:48:49	2019	1	10	Howie,Annie	10	Default Map	20,20	600x600		Interval	Individual	Annie						8	Interval Behaviors	Swimming		Height	Submerged	5	6	5, 6	134	165	134, 165	45	AM			No Access	North and South
93741	Pygmy Hippo Exhibit - ZooMonitor Volunteer	Ari Lithium	79bc4f44-9feb-4d69-9a9c-18c4c4d4cfe4	No	2019-01-08 10:40:49	2019-01-08 10:40:49	2019-01-08 10:50:49	2019-01-08 10:49:49	2019-01-08	10:49:49	2019	1	10	Howie,Annie	10	Default Map	20,20	600x600		Interval	Individual	Annie						9	Interval Behaviors	Jabber Jawing		Height	Partially Submerged	16	10	16, 10	453	281	453, 281	45	AM			No Access	North and South
93741	Pygmy Hippo Exhibit - ZooMonitor Volunteer	Ari Lithium	79bc4f44-9feb-4d69-9a9c-18c4c4d4cfe4	No	2019-01-08 10:40:49	2019-01-08 10:40:49	2019-01-08 10:50:49	2019-01-08 10:50:49	2019-01-08	10:50:49	2019	1	10	Howie,Annie	10	Default Map	20,20	600x600		Interval	Individual	Annie						10	Interval Behaviors	Elimination (non-marking)				15	9	15, 9	436	244	436, 244	45	AM			No Access	North and South
93758	Pygmy Hippo Exhibit - ZooMonitor Volunteer	Cindy Rotary	429b927d-7a50-42ea-88d2-a66e5e544adf	No	2019-01-08 11:41:38	2019-01-08 11:41:38	2019-01-08 11:51:38	2019-01-08 11:42:38	2019-01-08	11:42:38	2019	1	11	Howie,Annie	10	Default Map	20,20	600x600		Interval	Individual	Annie						1	Interval Behaviors	Sitting/ Lying	Alert	Height	Land	19	7	19, 7	563	203	563, 203	41	AM			No Access	North and South
93758	Pygmy Hippo Exhibit - ZooMonitor Volunteer	Cindy Rotary	429b927d-7a50-42ea-88d2-a66e5e544adf	No	2019-01-08 11:41:38	2019-01-08 11:41:38	2019-01-08 11:51:38	2019-01-08 11:43:38	2019-01-08	11:43:38	2019	1	11	Howie,Annie	10	Default Map	20,20	600x600		Interval	Individual	Annie						2	Interval Behaviors	Sitting/ Lying	Rest	Height	Land	19	7	19, 7	563	201	563, 201	41	AM			No Access	North and South
93758	Pygmy Hippo Exhibit - ZooMonitor Volunteer	Cindy Rotary	429b927d-7a50-42ea-88d2-a66e5e544adf	No	2019-01-08 11:41:38	2019-01-08 11:41:38	2019-01-08 11:51:38	2019-01-08 11:44:38	2019-01-08	11:44:38	2019	1	11	Howie,Annie	10	Default Map	20,20	600x600		Interval	Individual	Annie						3	Interval Behaviors	Sitting/ Lying	Rest	Height	Land	19	7	19, 7	569	204	569, 204	41	AM			No Access	North and South
93758	Pygmy Hippo Exhibit - ZooMonitor Volunteer	Cindy Rotary	429b927d-7a50-42ea-88d2-a66e5e544adf	No	2019-01-08 11:41:38	2019-01-08 11:41:38	2019-01-08 11:51:38	2019-01-08 11:45:38	2019-01-08	11:45:38	2019	1	11	Howie,Annie	10	Default Map	20,20	600x600		Interval	Individual	Annie						4	Interval Behaviors	Sitting/ Lying	Rest	Height	Land	19	7	19, 7	563	203	563, 203	41	AM			No Access	North and South
93758	Pygmy Hippo Exhibit - ZooMonitor Volunteer	Cindy Rotary	429b927d-7a50-42ea-88d2-a66e5e544adf	No	2019-01-08 11:41:38	2019-01-08 11:41:38	2019-01-08 11:51:38	2019-01-08 11:46:38	2019-01-08	11:46:38	2019	1	11	Howie,Annie	10	Default Map	20,20	600x600		Interval	Individual	Annie						5	Interval Behaviors	Sitting/ Lying	Rest	Height	Land	20	7	20, 7	571	203	571, 203	41	AM			No Access	North and South
93758	Pygmy Hippo Exhibit - ZooMonitor Volunteer	Cindy Rotary	429b927d-7a50-42ea-88d2-a66e5e544adf	No	2019-01-08 11:41:38	2019-01-08 11:41:38	2019-01-08 11:51:38	2019-01-08 11:47:38	2019-01-08	11:47:38	2019	1	11	Howie,Annie	10	Default Map	20,20	600x600		Interval	Individual	Annie						6	Interval Behaviors	Sitting/ Lying	Rest	Height	Land	19	7	19, 7	567	203	567, 203	41	AM			No Access	North and South
93758	Pygmy Hippo Exhibit - ZooMonitor Volunteer	Cindy Rotary	429b927d-7a50-42ea-88d2-a66e5e544adf	No	2019-01-08 11:41:38	2019-01-08 11:41:38	2019-01-08 11:51:38	2019-01-08 11:48:38	2019-01-08	11:48:38	2019	1	11	Howie,Annie	10	Default Map	20,20	600x600		Interval	Individual	Annie						7	Interval Behaviors	Sitting/ Lying	Rest	Height	Land	19	7	19, 7	569	202	569, 202	41	AM			No Access	North and South
93758	Pygmy Hippo Exhibit - ZooMonitor Volunteer	Cindy Rotary	429b927d-7a50-42ea-88d2-a66e5e544adf	No	2019-01-08 11:41:38	2019-01-08 11:41:38	2019-01-08 11:51:38	2019-01-08 11:49:38	2019-01-08	11:49:38	2019	1	11	Howie,Annie	10	Default Map	20,20	600x600		Interval	Individual	Annie						8	Interval Behaviors	Sitting/ Lying	Rest	Height	Land	20	7	20, 7	571	203	571, 203	41	AM			No Access	North and South
93758	Pygmy Hippo Exhibit - ZooMonitor Volunteer	Cindy Rotary	429b927d-7a50-42ea-88d2-a66e5e544adf	No	2019-01-08 11:41:38	2019-01-08 11:41:38	2019-01-08 11:51:38	2019-01-08 11:50:38	2019-01-08	11:50:38	2019	1	11	Howie,Annie	10	Default Map	20,20	600x600		Interval	Individual	Annie						9	Interval Behaviors	Sitting/ Lying	Rest	Height	Land	19	7	19, 7	570	203	570, 203	41	AM			No Access	North and South
93758	Pygmy Hippo Exhibit - ZooMonitor Volunteer	Cindy Rotary	429b927d-7a50-42ea-88d2-a66e5e544adf	No	2019-01-08 11:41:38	2019-01-08 11:41:38	2019-01-08 11:51:38	2019-01-08 11:51:38	2019-01-08	11:51:38	2019	1	11	Howie,Annie	10	Default Map	20,20	600x600		Interval	Individual	Annie						10	Interval Behaviors	Sitting/ Lying	Rest	Height	Land	20	7	20, 7	573	202	573, 202	41	AM			No Access	North and South
93736	Pygmy Hippo Exhibit - ZooMonitor Volunteer	Ari Lithium	79bc4f44-9feb-4d69-9a9c-18c4c4d4cfe4	No	2019-01-08 11:55:19	2019-01-08 11:55:19	2019-01-08 12:05:19	2019-01-08 11:56:19	2019-01-08	11:56:19	2019	1	11	Howie,Annie	10	Default Map	20,20	600x600		Interval	Individual	Annie						1	Interval Behaviors	Sitting/ Lying	Rest	Height	Land	19	7	19, 7	541	184	541, 184	45	AM			No Access	North Exhibit (left)
93736	Pygmy Hippo Exhibit - ZooMonitor Volunteer	Ari Lithium	79bc4f44-9feb-4d69-9a9c-18c4c4d4cfe4	No	2019-01-08 11:55:19	2019-01-08 11:55:19	2019-01-08 12:05:19	2019-01-08 11:57:19	2019-01-08	11:57:19	2019	1	11	Howie,Annie	10	Default Map	20,20	600x600		Interval	Individual	Annie						2	Interval Behaviors	Sitting/ Lying	Rest	Height	Land	19	7	19, 7	545	189	545, 189	45	AM			No Access	North Exhibit (left)
93736	Pygmy Hippo Exhibit - ZooMonitor Volunteer	Ari Lithium	79bc4f44-9feb-4d69-9a9c-18c4c4d4cfe4	No	2019-01-08 11:55:19	2019-01-08 11:55:19	2019-01-08 12:05:19	2019-01-08 11:58:19	2019-01-08	11:58:19	2019	1	11	Howie,Annie	10	Default Map	20,20	600x600		Interval	Individual	Annie						3	Interval Behaviors	Sitting/ Lying	Rest	Height	Land	19	7	19, 7	542	188	542, 188	45	AM			No Access	North Exhibit (left)
93736	Pygmy Hippo Exhibit - ZooMonitor Volunteer	Ari Lithium	79bc4f44-9feb-4d69-9a9c-18c4c4d4cfe4	No	2019-01-08 11:55:19	2019-01-08 11:55:19	2019-01-08 12:05:19	2019-01-08 11:59:19	2019-01-08	11:59:19	2019	1	11	Howie,Annie	10	Default Map	20,20	600x600		Interval	Individual	Annie						4	Interval Behaviors	Sitting/ Lying	Rest	Height	Land	19	7	19, 7	545	189	545, 189	45	AM			No Access	North Exhibit (left)
93736	Pygmy Hippo Exhibit - ZooMonitor Volunteer	Ari Lithium	79bc4f44-9feb-4d69-9a9c-18c4c4d4cfe4	No	2019-01-08 11:55:19	2019-01-08 11:55:19	2019-01-08 12:05:19	2019-01-08 12:00:19	2019-01-08	12:00:19	2019	1	12	Howie,Annie	10	Default Map	20,20	600x600		Interval	Individual	Annie						5	Interval Behaviors	Sitting/ Lying	Alert	Height	Land	19	7	19, 7	543	192	543, 192	45	AM			No Access	North Exhibit (left)
93736	Pygmy Hippo Exhibit - ZooMonitor Volunteer	Ari Lithium	79bc4f44-9feb-4d69-9a9c-18c4c4d4cfe4	No	2019-01-08 11:55:19	2019-01-08 11:55:19	2019-01-08 12:05:19	2019-01-08 12:01:19	2019-01-08	12:01:19	2019	1	12	Howie,Annie	10	Default Map	20,20	600x600		Interval	Individual	Annie						6	Interval Behaviors	Sitting/ Lying	Rest	Height	Land	19	7	19, 7	545	182	545, 182	45	AM			No Access	North Exhibit (left)
93736	Pygmy Hippo Exhibit - ZooMonitor Volunteer	Ari Lithium	79bc4f44-9feb-4d69-9a9c-18c4c4d4cfe4	No	2019-01-08 11:55:19	2019-01-08 11:55:19	2019-01-08 12:05:19	2019-01-08 12:02:19	2019-01-08	12:02:19	2019	1	12	Howie,Annie	10	Default Map	20,20	600x600		Interval	Individual	Annie						7	Interval Behaviors	Sitting/ Lying	Rest	Height	Land	18	6	18, 6	540	175	540, 175	45	AM			No Access	North Exhibit (left)
93736	Pygmy Hippo Exhibit - ZooMonitor Volunteer	Ari Lithium	79bc4f44-9feb-4d69-9a9c-18c4c4d4cfe4	No	2019-01-08 11:55:19	2019-01-08 11:55:19	2019-01-08 12:05:19	2019-01-08 12:03:19	2019-01-08	12:03:19	2019	1	12	Howie,Annie	10	Default Map	20,20	600x600		Interval	Individual	Annie						8	Interval Behaviors	Sitting/ Lying	Rest	Height	Land	19	6	19, 6	541	179	541, 179	45	AM			No Access	North Exhibit (left)
93736	Pygmy Hippo Exhibit - ZooMonitor Volunteer	Ari Lithium	79bc4f44-9feb-4d69-9a9c-18c4c4d4cfe4	No	2019-01-08 11:55:19	2019-01-08 11:55:19	2019-01-08 12:05:19	2019-01-08 12:04:19	2019-01-08	12:04:19	2019	1	12	Howie,Annie	10	Default Map	20,20	600x600		Interval	Individual	Annie						9	Interval Behaviors	Sitting/ Lying	Rest	Height	Land	19	6	19, 6	543	177	543, 177	45	AM			No Access	North Exhibit (left)
93736	Pygmy Hippo Exhibit - ZooMonitor Volunteer	Ari Lithium	79bc4f44-9feb-4d69-9a9c-18c4c4d4cfe4	No	2019-01-08 11:55:19	2019-01-08 11:55:19	2019-01-08 12:05:19	2019-01-08 12:05:19	2019-01-08	12:05:19	2019	1	12	Howie,Annie	10	Default Map	20,20	600x600		Interval	Individual	Annie						10	Interval Behaviors	Sitting/ Lying	Rest	Height	Land	19	7	19, 7	545	184	545, 184	45	AM			No Access	North Exhibit (left)
93849	Pygmy Hippo Exhibit - ZooMonitor Volunteer	Volunteer Practice	df9ce85e-a4e4-47a2-9868-e82dd0e064a8	No	2019-01-09 10:32:54	2019-01-09 10:32:54	2019-01-09 10:42:54	2019-01-09 10:33:54	2019-01-09	10:33:54	2019	1	10	Howie,Annie	10	Default Map	20,20	600x600		Interval	Individual	Howie						1	Interval Behaviors	Standing/ Floating	Rest	Height	Partially Submerged	16	8	16, 8	452	216	452, 216	20	AM			North and South	No Access
93849	Pygmy Hippo Exhibit - ZooMonitor Volunteer	Volunteer Practice	df9ce85e-a4e4-47a2-9868-e82dd0e064a8	No	2019-01-09 10:32:54	2019-01-09 10:32:54	2019-01-09 10:42:54	2019-01-09 10:34:54	2019-01-09	10:34:54	2019	1	10	Howie,Annie	10	Default Map	20,20	600x600		Interval	Individual	Howie						2	Interval Behaviors	Standing/ Floating	Rest	Height	Partially Submerged	15	8	15, 8	449	216	449, 216	20	AM			North and South	No Access
93849	Pygmy Hippo Exhibit - ZooMonitor Volunteer	Volunteer Practice	df9ce85e-a4e4-47a2-9868-e82dd0e064a8	No	2019-01-09 10:32:54	2019-01-09 10:32:54	2019-01-09 10:42:54	2019-01-09 10:35:54	2019-01-09	10:35:54	2019	1	10	Howie,Annie	10	Default Map	20,20	600x600		Interval	Individual	Howie						3	Interval Behaviors	Standing/ Floating	Rest	Height	Partially Submerged	16	8	16, 8	451	218	451, 218	20	AM			North and South	No Access
93849	Pygmy Hippo Exhibit - ZooMonitor Volunteer	Volunteer Practice	df9ce85e-a4e4-47a2-9868-e82dd0e064a8	No	2019-01-09 10:32:54	2019-01-09 10:32:54	2019-01-09 10:42:54	2019-01-09 10:36:54	2019-01-09	10:36:54	2019	1	10	Howie,Annie	10	Default Map	20,20	600x600		Interval	Individual	Howie						4	Interval Behaviors	Standing/ Floating	Alert	Height	Partially Submerged	16	8	16, 8	451	216	451, 216	20	AM			North and South	No Access
93849	Pygmy Hippo Exhibit - ZooMonitor Volunteer	Volunteer Practice	df9ce85e-a4e4-47a2-9868-e82dd0e064a8	No	2019-01-09 10:32:54	2019-01-09 10:32:54	2019-01-09 10:42:54	2019-01-09 10:37:54	2019-01-09	10:37:54	2019	1	10	Howie,Annie	10	Default Map	20,20	600x600		Interval	Individual	Howie						5	Interval Behaviors	Standing/ Floating	Rest	Height	Partially Submerged	16	8	16, 8	451	216	451, 216	20	AM			North and South	No Access
93849	Pygmy Hippo Exhibit - ZooMonitor Volunteer	Volunteer Practice	df9ce85e-a4e4-47a2-9868-e82dd0e064a8	No	2019-01-09 10:32:54	2019-01-09 10:32:54	2019-01-09 10:42:54	2019-01-09 10:38:54	2019-01-09	10:38:54	2019	1	10	Howie,Annie	10	Default Map	20,20	600x600		Interval	Individual	Howie						6	Interval Behaviors	Standing/ Floating	Rest	Height	Partially Submerged	15	8	15, 8	449	218	449, 218	20	AM			North and South	No Access
93849	Pygmy Hippo Exhibit - ZooMonitor Volunteer	Volunteer Practice	df9ce85e-a4e4-47a2-9868-e82dd0e064a8	No	2019-01-09 10:32:54	2019-01-09 10:32:54	2019-01-09 10:42:54	2019-01-09 10:39:54	2019-01-09	10:39:54	2019	1	10	Howie,Annie	10	Default Map	20,20	600x600		Interval	Individual	Howie						7	Interval Behaviors	Standing/ Floating	Alert	Height	Partially Submerged	16	8	16, 8	452	218	452, 218	20	AM			North and South	No Access
93849	Pygmy Hippo Exhibit - ZooMonitor Volunteer	Volunteer Practice	df9ce85e-a4e4-47a2-9868-e82dd0e064a8	No	2019-01-09 10:32:54	2019-01-09 10:32:54	2019-01-09 10:42:54	2019-01-09 10:40:54	2019-01-09	10:40:54	2019	1	10	Howie,Annie	10	Default Map	20,20	600x600		Interval	Individual	Howie						8	Interval Behaviors	Standing/ Floating	Rest	Height	Partially Submerged	16	8	16, 8	451	218	451, 218	20	AM			North and South	No Access
93849	Pygmy Hippo Exhibit - ZooMonitor Volunteer	Volunteer Practice	df9ce85e-a4e4-47a2-9868-e82dd0e064a8	No	2019-01-09 10:32:54	2019-01-09 10:32:54	2019-01-09 10:42:54	2019-01-09 10:41:54	2019-01-09	10:41:54	2019	1	10	Howie,Annie	10	Default Map	20,20	600x600		Interval	Individual	Howie						9	Interval Behaviors	Standing/ Floating	Rest	Height	Partially Submerged	16	8	16, 8	452	221	452, 221	20	AM			North and South	No Access
93849	Pygmy Hippo Exhibit - ZooMonitor Volunteer	Volunteer Practice	df9ce85e-a4e4-47a2-9868-e82dd0e064a8	No	2019-01-09 10:32:54	2019-01-09 10:32:54	2019-01-09 10:42:54	2019-01-09 10:42:54	2019-01-09	10:42:54	2019	1	10	Howie,Annie	10	Default Map	20,20	600x600		Interval	Individual	Howie						10	Interval Behaviors	Standing/ Floating	Rest	Height	Partially Submerged	16	8	16, 8	452	218	452, 218	20	AM			North and South	No Access
93869	Pygmy Hippo Exhibit - ZooMonitor Volunteer	Theresa Mozart	305ac879-5079-4cb2-95ec-0a7faac20702	No	2019-01-09 10:59:42	2019-01-09 10:59:42	2019-01-09 11:09:42	2019-01-09 11:00:42	2019-01-09	11:00:42	2019	1	11	Howie,Annie	10	Default Map	20,20	600x600		Interval	Individual	Howie						1	Interval Behaviors	Standing/ Floating	Alert	Height	Partially Submerged	16	8	16, 8	451	227	451, 227	21	AM			North and South	No Access
93869	Pygmy Hippo Exhibit - ZooMonitor Volunteer	Theresa Mozart	305ac879-5079-4cb2-95ec-0a7faac20702	No	2019-01-09 10:59:42	2019-01-09 10:59:42	2019-01-09 11:09:42	2019-01-09 11:01:42	2019-01-09	11:01:42	2019	1	11	Howie,Annie	10	Default Map	20,20	600x600		Interval	Individual	Howie						2	Interval Behaviors	Standing/ Floating	Rest	Height	Partially Submerged	15	8	15, 8	446	229	446, 229	21	AM			North and South	No Access
93869	Pygmy Hippo Exhibit - ZooMonitor Volunteer	Theresa Mozart	305ac879-5079-4cb2-95ec-0a7faac20702	No	2019-01-09 10:59:42	2019-01-09 10:59:42	2019-01-09 11:09:42	2019-01-09 11:02:42	2019-01-09	11:02:42	2019	1	11	Howie,Annie	10	Default Map	20,20	600x600		Interval	Individual	Howie						3	Interval Behaviors	Standing/ Floating	Rest	Height	Partially Submerged	16	8	16, 8	450	229	450, 229	21	AM			North and South	No Access
93869	Pygmy Hippo Exhibit - ZooMonitor Volunteer	Theresa Mozart	305ac879-5079-4cb2-95ec-0a7faac20702	No	2019-01-09 10:59:42	2019-01-09 10:59:42	2019-01-09 11:09:42	2019-01-09 11:03:42	2019-01-09	11:03:42	2019	1	11	Howie,Annie	10	Default Map	20,20	600x600		Interval	Individual	Howie						4	Interval Behaviors	Standing/ Floating	Rest	Height	Partially Submerged	16	8	16, 8	451	231	451, 231	21	AM			North and South	No Access
93869	Pygmy Hippo Exhibit - ZooMonitor Volunteer	Theresa Mozart	305ac879-5079-4cb2-95ec-0a7faac20702	No	2019-01-09 10:59:42	2019-01-09 10:59:42	2019-01-09 11:09:42	2019-01-09 11:04:42	2019-01-09	11:04:42	2019	1	11	Howie,Annie	10	Default Map	20,20	600x600		Interval	Individual	Howie						5	Interval Behaviors	Standing/ Floating	Rest	Height	Partially Submerged	16	8	16, 8	453	225	453, 225	21	AM			North and South	No Access
93869	Pygmy Hippo Exhibit - ZooMonitor Volunteer	Theresa Mozart	305ac879-5079-4cb2-95ec-0a7faac20702	No	2019-01-09 10:59:42	2019-01-09 10:59:42	2019-01-09 11:09:42	2019-01-09 11:05:42	2019-01-09	11:05:42	2019	1	11	Howie,Annie	10	Default Map	20,20	600x600		Interval	Individual	Howie						6	Interval Behaviors	Standing/ Floating	Rest	Height	Partially Submerged	15	8	15, 8	447	230	447, 230	21	AM			North and South	No Access
93869	Pygmy Hippo Exhibit - ZooMonitor Volunteer	Theresa Mozart	305ac879-5079-4cb2-95ec-0a7faac20702	No	2019-01-09 10:59:42	2019-01-09 10:59:42	2019-01-09 11:09:42	2019-01-09 11:06:42	2019-01-09	11:06:42	2019	1	11	Howie,Annie	10	Default Map	20,20	600x600		Interval	Individual	Howie						7	Interval Behaviors	Standing/ Floating	Rest	Height	Partially Submerged	15	8	15, 8	450	231	450, 231	21	AM			North and South	No Access
93869	Pygmy Hippo Exhibit - ZooMonitor Volunteer	Theresa Mozart	305ac879-5079-4cb2-95ec-0a7faac20702	No	2019-01-09 10:59:42	2019-01-09 10:59:42	2019-01-09 11:09:42	2019-01-09 11:07:42	2019-01-09	11:07:42	2019	1	11	Howie,Annie	10	Default Map	20,20	600x600		Interval	Individual	Howie						8	Interval Behaviors	Standing/ Floating	Rest	Height	Partially Submerged	15	8	15, 8	449	229	449, 229	21	AM			North and South	No Access
93869	Pygmy Hippo Exhibit - ZooMonitor Volunteer	Theresa Mozart	305ac879-5079-4cb2-95ec-0a7faac20702	No	2019-01-09 10:59:42	2019-01-09 10:59:42	2019-01-09 11:09:42	2019-01-09 11:08:42	2019-01-09	11:08:42	2019	1	11	Howie,Annie	10	Default Map	20,20	600x600		Interval	Individual	Howie						9	Interval Behaviors	Standing/ Floating	Rest	Height	Partially Submerged	15	8	15, 8	450	228	450, 228	21	AM			North and South	No Access
93869	Pygmy Hippo Exhibit - ZooMonitor Volunteer	Theresa Mozart	305ac879-5079-4cb2-95ec-0a7faac20702	No	2019-01-09 10:59:42	2019-01-09 10:59:42	2019-01-09 11:09:42	2019-01-09 11:09:42	2019-01-09	11:09:42	2019	1	11	Howie,Annie	10	Default Map	20,20	600x600		Interval	Individual	Howie						10	Interval Behaviors	Standing/ Floating	Rest	Height	Partially Submerged	15	8	15, 8	447	234	447, 234	21	AM			North and South	No Access
93880	Pygmy Hippo Exhibit - ZooMonitor Volunteer	Theresa Mozart	305ac879-5079-4cb2-95ec-0a7faac20702	No	2019-01-09 12:30:44	2019-01-09 12:30:44	2019-01-09 12:40:44	2019-01-09 12:31:44	2019-01-09	12:31:44	2019	1	12	Howie,Annie	10	Default Map	20,20	600x600		Interval	Individual	Howie						1	Interval Behaviors	Jabber Jawing				5	3	5, 3	130	83	130, 83	21	PM			North and South	No Access
93880	Pygmy Hippo Exhibit - ZooMonitor Volunteer	Theresa Mozart	305ac879-5079-4cb2-95ec-0a7faac20702	No	2019-01-09 12:30:44	2019-01-09 12:30:44	2019-01-09 12:40:44	2019-01-09 12:32:44	2019-01-09	12:32:44	2019	1	12	Howie,Annie	10	Default Map	20,20	600x600		Interval	Individual	Howie						2	Interval Behaviors	Standing/ Floating	Alert	Height	Partially Submerged	4	5	4, 5	113	144	113, 144	21	PM			North and South	No Access
93880	Pygmy Hippo Exhibit - ZooMonitor Volunteer	Theresa Mozart	305ac879-5079-4cb2-95ec-0a7faac20702	No	2019-01-09 12:30:44	2019-01-09 12:30:44	2019-01-09 12:40:44	2019-01-09 12:33:44	2019-01-09	12:33:44	2019	1	12	Howie,Annie	10	Default Map	20,20	600x600		Interval	Individual	Howie						3	Interval Behaviors	Standing/ Floating	Alert	Height	Partially Submerged	4	5	4, 5	113	149	113, 149	21	PM			North and South	No Access
93880	Pygmy Hippo Exhibit - ZooMonitor Volunteer	Theresa Mozart	305ac879-5079-4cb2-95ec-0a7faac20702	No	2019-01-09 12:30:44	2019-01-09 12:30:44	2019-01-09 12:40:44	2019-01-09 12:34:44	2019-01-09	12:34:44	2019	1	12	Howie,Annie	10	Default Map	20,20	600x600		Interval	Individual	Howie						4	Interval Behaviors	Standing/ Floating	Alert	Height	Partially Submerged	4	5	4, 5	113	149	113, 149	21	PM			North and South	No Access
93880	Pygmy Hippo Exhibit - ZooMonitor Volunteer	Theresa Mozart	305ac879-5079-4cb2-95ec-0a7faac20702	No	2019-01-09 12:30:44	2019-01-09 12:30:44	2019-01-09 12:40:44	2019-01-09 12:35:44	2019-01-09	12:35:44	2019	1	12	Howie,Annie	10	Default Map	20,20	600x600		Interval	Individual	Howie						5	Interval Behaviors	Standing/ Floating	Rest	Height	Partially Submerged	4	6	4, 6	111	155	111, 155	21	PM			North and South	No Access
93880	Pygmy Hippo Exhibit - ZooMonitor Volunteer	Theresa Mozart	305ac879-5079-4cb2-95ec-0a7faac20702	No	2019-01-09 12:30:44	2019-01-09 12:30:44	2019-01-09 12:40:44	2019-01-09 12:36:44	2019-01-09	12:36:44	2019	1	12	Howie,Annie	10	Default Map	20,20	600x600		Interval	Individual	Howie						6	Interval Behaviors	Standing/ Floating	Alert	Height	Partially Submerged	4	6	4, 6	113	152	113, 152	21	PM			North and South	No Access
93880	Pygmy Hippo Exhibit - ZooMonitor Volunteer	Theresa Mozart	305ac879-5079-4cb2-95ec-0a7faac20702	No	2019-01-09 12:30:44	2019-01-09 12:30:44	2019-01-09 12:40:44	2019-01-09 12:37:44	2019-01-09	12:37:44	2019	1	12	Howie,Annie	10	Default Map	20,20	600x600		Interval	Individual	Howie						7	Interval Behaviors	Standing/ Floating	Alert	Height	Partially Submerged	4	6	4, 6	116	153	116, 153	21	PM			North and South	No Access
93880	Pygmy Hippo Exhibit - ZooMonitor Volunteer	Theresa Mozart	305ac879-5079-4cb2-95ec-0a7faac20702	No	2019-01-09 12:30:44	2019-01-09 12:30:44	2019-01-09 12:40:44	2019-01-09 12:38:44	2019-01-09	12:38:44	2019	1	12	Howie,Annie	10	Default Map	20,20	600x600		Interval	Individual	Howie						8	Interval Behaviors	Standing/ Floating	Alert	Height	Partially Submerged	4	5	4, 5	112	149	112, 149	21	PM			North and South	No Access
93880	Pygmy Hippo Exhibit - ZooMonitor Volunteer	Theresa Mozart	305ac879-5079-4cb2-95ec-0a7faac20702	No	2019-01-09 12:30:44	2019-01-09 12:30:44	2019-01-09 12:40:44	2019-01-09 12:39:44	2019-01-09	12:39:44	2019	1	12	Howie,Annie	10	Default Map	20,20	600x600		Interval	Individual	Howie						9	Interval Behaviors	Standing/ Floating	Rest	Height	Partially Submerged	4	6	4, 6	113	158	113, 158	21	PM			North and South	No Access
93880	Pygmy Hippo Exhibit - ZooMonitor Volunteer	Theresa Mozart	305ac879-5079-4cb2-95ec-0a7faac20702	No	2019-01-09 12:30:44	2019-01-09 12:30:44	2019-01-09 12:40:44	2019-01-09 12:40:44	2019-01-09	12:40:44	2019	1	12	Howie,Annie	10	Default Map	20,20	600x600		Interval	Individual	Howie						10	Interval Behaviors	Standing/ Floating	Rest	Height	Partially Submerged	4	6	4, 6	115	151	115, 151	21	PM			North and South	No Access
93966	Pygmy Hippo Exhibit - ZooMonitor Volunteer	Kelly O'Nelly	3df7807a-5919-4d69-93da-6b05d21346bf	No	2019-01-10 12:02:31	2019-01-10 12:02:31	2019-01-10 12:12:31	2019-01-10 12:03:31	2019-01-10	12:03:31	2019	1	12	Howie,Annie	10	Default Map	20,20	600x600		Interval	Individual	Annie						1	Interval Behaviors	Sitting/ Lying	Rest	Height	Partially Submerged	3	7	3, 7	66	200	66, 200	21	PM			No Access	North and South
93966	Pygmy Hippo Exhibit - ZooMonitor Volunteer	Kelly O'Nelly	3df7807a-5919-4d69-93da-6b05d21346bf	No	2019-01-10 12:02:31	2019-01-10 12:02:31	2019-01-10 12:12:31	2019-01-10 12:04:31	2019-01-10	12:04:31	2019	1	12	Howie,Annie	10	Default Map	20,20	600x600		Interval	Individual	Annie						2	Interval Behaviors	Sitting/ Lying	Rest	Height	Partially Submerged	3	7	3, 7	70	204	70, 204	21	PM			No Access	North and South
93966	Pygmy Hippo Exhibit - ZooMonitor Volunteer	Kelly O'Nelly	3df7807a-5919-4d69-93da-6b05d21346bf	No	2019-01-10 12:02:31	2019-01-10 12:02:31	2019-01-10 12:12:31	2019-01-10 12:05:31	2019-01-10	12:05:31	2019	1	12	Howie,Annie	10	Default Map	20,20	600x600		Interval	Individual	Annie						3	Interval Behaviors	Sitting/ Lying	Rest	Height	Partially Submerged	3	7	3, 7	69	201	69, 201	21	PM			No Access	North and South
93966	Pygmy Hippo Exhibit - ZooMonitor Volunteer	Kelly O'Nelly	3df7807a-5919-4d69-93da-6b05d21346bf	No	2019-01-10 12:02:31	2019-01-10 12:02:31	2019-01-10 12:12:31	2019-01-10 12:06:31	2019-01-10	12:06:31	2019	1	12	Howie,Annie	10	Default Map	20,20	600x600		Interval	Individual	Annie						4	Interval Behaviors	Sitting/ Lying	Rest	Height	Partially Submerged	3	7	3, 7	71	204	71, 204	21	PM			No Access	North and South
93966	Pygmy Hippo Exhibit - ZooMonitor Volunteer	Kelly O'Nelly	3df7807a-5919-4d69-93da-6b05d21346bf	No	2019-01-10 12:02:31	2019-01-10 12:02:31	2019-01-10 12:12:31	2019-01-10 12:07:31	2019-01-10	12:07:31	2019	1	12	Howie,Annie	10	Default Map	20,20	600x600		Interval	Individual	Annie						5	Interval Behaviors	Sitting/ Lying	Rest	Height	Partially Submerged	3	7	3, 7	71	202	71, 202	21	PM			No Access	North and South
93966	Pygmy Hippo Exhibit - ZooMonitor Volunteer	Kelly O'Nelly	3df7807a-5919-4d69-93da-6b05d21346bf	No	2019-01-10 12:02:31	2019-01-10 12:02:31	2019-01-10 12:12:31	2019-01-10 12:08:31	2019-01-10	12:08:31	2019	1	12	Howie,Annie	10	Default Map	20,20	600x600		Interval	Individual	Annie						6	Interval Behaviors	Sitting/ Lying	Rest	Height	Partially Submerged	3	7	3, 7	70	205	70, 205	21	PM			No Access	North and South
93966	Pygmy Hippo Exhibit - ZooMonitor Volunteer	Kelly O'Nelly	3df7807a-5919-4d69-93da-6b05d21346bf	No	2019-01-10 12:02:31	2019-01-10 12:02:31	2019-01-10 12:12:31	2019-01-10 12:09:31	2019-01-10	12:09:31	2019	1	12	Howie,Annie	10	Default Map	20,20	600x600		Interval	Individual	Annie						7	Interval Behaviors	Sitting/ Lying	Rest	Height	Partially Submerged	3	7	3, 7	69	204	69, 204	21	PM			No Access	North and South
93966	Pygmy Hippo Exhibit - ZooMonitor Volunteer	Kelly O'Nelly	3df7807a-5919-4d69-93da-6b05d21346bf	No	2019-01-10 12:02:31	2019-01-10 12:02:31	2019-01-10 12:12:31	2019-01-10 12:10:31	2019-01-10	12:10:31	2019	1	12	Howie,Annie	10	Default Map	20,20	600x600		Interval	Individual	Annie						8	Interval Behaviors	Sitting/ Lying	Rest	Height	Partially Submerged	3	7	3, 7	75	208	75, 208	21	PM			No Access	North and South
93966	Pygmy Hippo Exhibit - ZooMonitor Volunteer	Kelly O'Nelly	3df7807a-5919-4d69-93da-6b05d21346bf	No	2019-01-10 12:02:31	2019-01-10 12:02:31	2019-01-10 12:12:31	2019-01-10 12:11:31	2019-01-10	12:11:31	2019	1	12	Howie,Annie	10	Default Map	20,20	600x600		Interval	Individual	Annie						9	Interval Behaviors	Sitting/ Lying	Rest	Height	Partially Submerged	3	7	3, 7	76	206	76, 206	21	PM			No Access	North and South
93966	Pygmy Hippo Exhibit - ZooMonitor Volunteer	Kelly O'Nelly	3df7807a-5919-4d69-93da-6b05d21346bf	No	2019-01-10 12:02:31	2019-01-10 12:02:31	2019-01-10 12:12:31	2019-01-10 12:12:31	2019-01-10	12:12:31	2019	1	12	Howie,Annie	10	Default Map	20,20	600x600		Interval	Individual	Annie						10	Interval Behaviors	Sitting/ Lying	Rest	Height	Partially Submerged	3	7	3, 7	70	204	70, 204	21	PM			No Access	North and South
93972	Pygmy Hippo Exhibit - ZooMonitor Volunteer	Volunteer Practice	eb481f62-f26b-4468-8371-c6c33a462462	No	2019-01-10 14:03:03	2019-01-10 14:03:03	2019-01-10 14:13:03	2019-01-10 14:04:03	2019-01-10	14:04:03	2019	1	14	Howie,Annie	10	Default Map	20,20	600x600		Interval	Individual	Annie						1	Interval Behaviors	Standing/ Floating	Alert	Height	Partially Submerged	16	6	16, 6	466	173	466, 173	24	PM			No Access	North and South
93972	Pygmy Hippo Exhibit - ZooMonitor Volunteer	Volunteer Practice	eb481f62-f26b-4468-8371-c6c33a462462	No	2019-01-10 14:03:03	2019-01-10 14:03:03	2019-01-10 14:13:03	2019-01-10 14:05:03	2019-01-10	14:05:03	2019	1	14	Howie,Annie	10	Default Map	20,20	600x600		Interval	Individual	Annie						2	Interval Behaviors	Animal Not Visible										24	PM			No Access	North and South
93972	Pygmy Hippo Exhibit - ZooMonitor Volunteer	Volunteer Practice	eb481f62-f26b-4468-8371-c6c33a462462	No	2019-01-10 14:03:03	2019-01-10 14:03:03	2019-01-10 14:13:03	2019-01-10 14:06:03	2019-01-10	14:06:03	2019	1	14	Howie,Annie	10	Default Map	20,20	600x600		Interval	Individual	Annie						3	Interval Behaviors	Animal Not Visible										24	PM			No Access	North and South
93972	Pygmy Hippo Exhibit - ZooMonitor Volunteer	Volunteer Practice	eb481f62-f26b-4468-8371-c6c33a462462	No	2019-01-10 14:03:03	2019-01-10 14:03:03	2019-01-10 14:13:03	2019-01-10 14:07:03	2019-01-10	14:07:03	2019	1	14	Howie,Annie	10	Default Map	20,20	600x600		Interval	Individual	Annie						4	Interval Behaviors	Animal Not Visible										24	PM			No Access	North and South
93972	Pygmy Hippo Exhibit - ZooMonitor Volunteer	Volunteer Practice	eb481f62-f26b-4468-8371-c6c33a462462	No	2019-01-10 14:03:03	2019-01-10 14:03:03	2019-01-10 14:13:03	2019-01-10 14:08:03	2019-01-10	14:08:03	2019	1	14	Howie,Annie	10	Default Map	20,20	600x600		Interval	Individual	Annie						5	Interval Behaviors	Animal Not Visible										24	PM			No Access	North and South
93972	Pygmy Hippo Exhibit - ZooMonitor Volunteer	Volunteer Practice	eb481f62-f26b-4468-8371-c6c33a462462	No	2019-01-10 14:03:03	2019-01-10 14:03:03	2019-01-10 14:13:03	2019-01-10 14:09:03	2019-01-10	14:09:03	2019	1	14	Howie,Annie	10	Default Map	20,20	600x600		Interval	Individual	Annie						6	Interval Behaviors	Standing/ Floating	Alert	Height	Land	15	3	15, 3	439	88	439, 88	24	PM			No Access	North and South
93972	Pygmy Hippo Exhibit - ZooMonitor Volunteer	Volunteer Practice	eb481f62-f26b-4468-8371-c6c33a462462	No	2019-01-10 14:03:03	2019-01-10 14:03:03	2019-01-10 14:13:03	2019-01-10 14:10:03	2019-01-10	14:10:03	2019	1	14	Howie,Annie	10	Default Map	20,20	600x600		Interval	Individual	Annie						7	Interval Behaviors	Animal Not Visible										24	PM			No Access	North and South
93972	Pygmy Hippo Exhibit - ZooMonitor Volunteer	Volunteer Practice	eb481f62-f26b-4468-8371-c6c33a462462	No	2019-01-10 14:03:03	2019-01-10 14:03:03	2019-01-10 14:13:03	2019-01-10 14:11:03	2019-01-10	14:11:03	2019	1	14	Howie,Annie	10	Default Map	20,20	600x600		Interval	Individual	Annie						8	Interval Behaviors	Walk/ Run		Height	Land	15	3	15, 3	435	90	435, 90	24	PM			No Access	North and South
93972	Pygmy Hippo Exhibit - ZooMonitor Volunteer	Volunteer Practice	eb481f62-f26b-4468-8371-c6c33a462462	No	2019-01-10 14:03:03	2019-01-10 14:03:03	2019-01-10 14:13:03	2019-01-10 14:12:03	2019-01-10	14:12:03	2019	1	14	Howie,Annie	10	Default Map	20,20	600x600		Interval	Individual	Annie						9	Interval Behaviors	Behavior Obscured		Height	Partially Submerged	15	9	15, 9	437	243	437, 243	24	PM			No Access	North and South
93972	Pygmy Hippo Exhibit - ZooMonitor Volunteer	Volunteer Practice	eb481f62-f26b-4468-8371-c6c33a462462	No	2019-01-10 14:03:03	2019-01-10 14:03:03	2019-01-10 14:13:03	2019-01-10 14:13:03	2019-01-10	14:13:03	2019	1	14	Howie,Annie	10	Default Map	20,20	600x600		Interval	Individual	Annie						10	Interval Behaviors	Behavior Obscured		Height	Partially Submerged	16	7	16, 7	464	205	464, 205	24	PM			No Access	North and South
93979	Pygmy Hippo Exhibit - ZooMonitor Volunteer	Claire Raider	66cece81-a657-4cf4-897c-78a1b583cccb	No	2019-01-10 14:03:24	2019-01-10 14:03:24	2019-01-10 14:13:24	2019-01-10 08:04:24	2019-01-10	08:04:24	2019	1	8	Howie,Annie	10	Default Map	20,20	600x600		Interval	Individual	Annie						1	Interval Behaviors	Standing/ Floating	Alert	Height	Partially Submerged	15	7	15, 7	449	182	449, 182	24	AM			No Access	North and South
93979	Pygmy Hippo Exhibit - ZooMonitor Volunteer	Claire Raider	66cece81-a657-4cf4-897c-78a1b583cccb	No	2019-01-10 14:03:24	2019-01-10 14:03:24	2019-01-10 14:13:24	2019-01-10 08:05:24	2019-01-10	08:05:24	2019	1	8	Howie,Annie	10	Default Map	20,20	600x600		Interval	Individual	Annie						2	Interval Behaviors	Animal Not Visible										24	AM			No Access	North and South
93979	Pygmy Hippo Exhibit - ZooMonitor Volunteer	Claire Raider	66cece81-a657-4cf4-897c-78a1b583cccb	No	2019-01-10 14:03:24	2019-01-10 14:03:24	2019-01-10 14:13:24	2019-01-10 08:06:24	2019-01-10	08:06:24	2019	1	8	Howie,Annie	10	Default Map	20,20	600x600		Interval	Individual	Annie						3	Interval Behaviors	Animal Not Visible										24	AM			No Access	North and South
93979	Pygmy Hippo Exhibit - ZooMonitor Volunteer	Claire Raider	66cece81-a657-4cf4-897c-78a1b583cccb	No	2019-01-10 14:03:24	2019-01-10 14:03:24	2019-01-10 14:13:24	2019-01-10 08:07:24	2019-01-10	08:07:24	2019	1	8	Howie,Annie	10	Default Map	20,20	600x600		Interval	Individual	Annie						4	Interval Behaviors	Animal Not Visible										24	AM			No Access	North and South
93979	Pygmy Hippo Exhibit - ZooMonitor Volunteer	Claire Raider	66cece81-a657-4cf4-897c-78a1b583cccb	No	2019-01-10 14:03:24	2019-01-10 14:03:24	2019-01-10 14:13:24	2019-01-10 08:08:24	2019-01-10	08:08:24	2019	1	8	Howie,Annie	10	Default Map	20,20	600x600		Interval	Individual	Annie						5	Interval Behaviors	Animal Not Visible										24	AM			No Access	North and South
93979	Pygmy Hippo Exhibit - ZooMonitor Volunteer	Claire Raider	66cece81-a657-4cf4-897c-78a1b583cccb	No	2019-01-10 14:03:24	2019-01-10 14:03:24	2019-01-10 14:13:24	2019-01-10 08:09:24	2019-01-10	08:09:24	2019	1	8	Howie,Annie	10	Default Map	20,20	600x600		Interval	Individual	Annie						6	Interval Behaviors	Standing/ Floating	Alert	Height	Land	15	3	15, 3	449	86	449, 86	24	AM			No Access	North and South
93979	Pygmy Hippo Exhibit - ZooMonitor Volunteer	Claire Raider	66cece81-a657-4cf4-897c-78a1b583cccb	No	2019-01-10 14:03:24	2019-01-10 14:03:24	2019-01-10 14:13:24	2019-01-10 08:10:24	2019-01-10	08:10:24	2019	1	8	Howie,Annie	10	Default Map	20,20	600x600		Interval	Individual	Annie						7	Interval Behaviors	Animal Not Visible										24	AM			No Access	North and South
93979	Pygmy Hippo Exhibit - ZooMonitor Volunteer	Claire Raider	66cece81-a657-4cf4-897c-78a1b583cccb	No	2019-01-10 14:03:24	2019-01-10 14:03:24	2019-01-10 14:13:24	2019-01-10 08:11:24	2019-01-10	08:11:24	2019	1	8	Howie,Annie	10	Default Map	20,20	600x600		Interval	Individual	Annie						8	Interval Behaviors	Walk/ Run		Height	Land	16	4	16, 4	451	94	451, 94	24	AM			No Access	North and South
93979	Pygmy Hippo Exhibit - ZooMonitor Volunteer	Claire Raider	66cece81-a657-4cf4-897c-78a1b583cccb	No	2019-01-10 14:03:24	2019-01-10 14:03:24	2019-01-10 14:13:24	2019-01-10 08:12:24	2019-01-10	08:12:24	2019	1	8	Howie,Annie	10	Default Map	20,20	600x600		Interval	Individual	Annie						9	Interval Behaviors	Behavior Obscured		Height	Partially Submerged	16	8	16, 8	472	219	472, 219	24	AM			No Access	North and South
93979	Pygmy Hippo Exhibit - ZooMonitor Volunteer	Claire Raider	66cece81-a657-4cf4-897c-78a1b583cccb	No	2019-01-10 14:03:24	2019-01-10 14:03:24	2019-01-10 14:13:24	2019-01-10 08:13:24	2019-01-10	08:13:24	2019	1	8	Howie,Annie	10	Default Map	20,20	600x600		Interval	Individual	Annie						10	Interval Behaviors	Behavior Obscured		Height	Partially Submerged	15	6	15, 6	440	178	440, 178	24	AM			No Access	North and South
93971	Pygmy Hippo Exhibit - ZooMonitor Volunteer	Volunteer Practice	eb481f62-f26b-4468-8371-c6c33a462462	No	2019-01-10 14:14:25	2019-01-10 14:14:25	2019-01-10 14:24:25	2019-01-10 14:15:25	2019-01-10	14:15:25	2019	1	14	Howie,Annie	10	Default Map	20,20	600x600		Interval	Individual	Annie						1	Interval Behaviors	Sitting/ Lying	Alert	Height	Submerged	16	7	16, 7	457	192	457, 192	24	PM			No Access	North and South
93971	Pygmy Hippo Exhibit - ZooMonitor Volunteer	Volunteer Practice	eb481f62-f26b-4468-8371-c6c33a462462	No	2019-01-10 14:14:25	2019-01-10 14:14:25	2019-01-10 14:24:25	2019-01-10 14:16:25	2019-01-10	14:16:25	2019	1	14	Howie,Annie	10	Default Map	20,20	600x600		Interval	Individual	Annie						2	Interval Behaviors	Sitting/ Lying	Alert	Height	Partially Submerged	16	7	16, 7	451	190	451, 190	24	PM			No Access	North and South
93971	Pygmy Hippo Exhibit - ZooMonitor Volunteer	Volunteer Practice	eb481f62-f26b-4468-8371-c6c33a462462	No	2019-01-10 14:14:25	2019-01-10 14:14:25	2019-01-10 14:24:25	2019-01-10 14:17:25	2019-01-10	14:17:25	2019	1	14	Howie,Annie	10	Default Map	20,20	600x600		Interval	Individual	Annie						3	Interval Behaviors	Sitting/ Lying	Alert	Height	Partially Submerged	15	7	15, 7	445	193	445, 193	24	PM			No Access	North and South
93971	Pygmy Hippo Exhibit - ZooMonitor Volunteer	Volunteer Practice	eb481f62-f26b-4468-8371-c6c33a462462	No	2019-01-10 14:14:25	2019-01-10 14:14:25	2019-01-10 14:24:25	2019-01-10 14:18:25	2019-01-10	14:18:25	2019	1	14	Howie,Annie	10	Default Map	20,20	600x600		Interval	Individual	Annie						4	Interval Behaviors	Sitting/ Lying	Alert	Height	Partially Submerged	16	7	16, 7	452	195	452, 195	24	PM			No Access	North and South
93971	Pygmy Hippo Exhibit - ZooMonitor Volunteer	Volunteer Practice	eb481f62-f26b-4468-8371-c6c33a462462	No	2019-01-10 14:14:25	2019-01-10 14:14:25	2019-01-10 14:24:25	2019-01-10 14:19:25	2019-01-10	14:19:25	2019	1	14	Howie,Annie	10	Default Map	20,20	600x600		Interval	Individual	Annie						5	Interval Behaviors	Standing/ Floating	Alert	Height	Partially Submerged	15	7	15, 7	438	190	438, 190	24	PM			No Access	North and South
93971	Pygmy Hippo Exhibit - ZooMonitor Volunteer	Volunteer Practice	eb481f62-f26b-4468-8371-c6c33a462462	No	2019-01-10 14:14:25	2019-01-10 14:14:25	2019-01-10 14:24:25	2019-01-10 14:20:25	2019-01-10	14:20:25	2019	1	14	Howie,Annie	10	Default Map	20,20	600x600		Interval	Individual	Annie						6	Interval Behaviors	Sitting/ Lying	Alert	Height	Partially Submerged	15	7	15, 7	432	191	432, 191	24	PM			No Access	North and South
93971	Pygmy Hippo Exhibit - ZooMonitor Volunteer	Volunteer Practice	eb481f62-f26b-4468-8371-c6c33a462462	No	2019-01-10 14:14:25	2019-01-10 14:14:25	2019-01-10 14:24:25	2019-01-10 14:21:25	2019-01-10	14:21:25	2019	1	14	Howie,Annie	10	Default Map	20,20	600x600		Interval	Individual	Annie						7	Interval Behaviors	Sitting/ Lying	Alert	Height	Partially Submerged	15	7	15, 7	433	195	433, 195	24	PM			No Access	North and South
93971	Pygmy Hippo Exhibit - ZooMonitor Volunteer	Volunteer Practice	eb481f62-f26b-4468-8371-c6c33a462462	No	2019-01-10 14:14:25	2019-01-10 14:14:25	2019-01-10 14:24:25	2019-01-10 14:22:25	2019-01-10	14:22:25	2019	1	14	Howie,Annie	10	Default Map	20,20	600x600		Interval	Individual	Annie						8	Interval Behaviors	Sitting/ Lying	Alert	Height	Partially Submerged	15	7	15, 7	435	195	435, 195	24	PM			No Access	North and South
93971	Pygmy Hippo Exhibit - ZooMonitor Volunteer	Volunteer Practice	eb481f62-f26b-4468-8371-c6c33a462462	No	2019-01-10 14:14:25	2019-01-10 14:14:25	2019-01-10 14:24:25	2019-01-10 14:23:25	2019-01-10	14:23:25	2019	1	14	Howie,Annie	10	Default Map	20,20	600x600		Interval	Individual	Annie						9	Interval Behaviors	Sitting/ Lying	Alert	Height	Partially Submerged	15	7	15, 7	430	192	430, 192	24	PM			No Access	North and South
93971	Pygmy Hippo Exhibit - ZooMonitor Volunteer	Volunteer Practice	eb481f62-f26b-4468-8371-c6c33a462462	No	2019-01-10 14:14:25	2019-01-10 14:14:25	2019-01-10 14:24:25	2019-01-10 14:24:25	2019-01-10	14:24:25	2019	1	14	Howie,Annie	10	Default Map	20,20	600x600		Interval	Individual	Annie						10	Interval Behaviors	Sitting/ Lying	Alert	Height	Partially Submerged	15	7	15, 7	432	190	432, 190	24	PM			No Access	North and South
93978	Pygmy Hippo Exhibit - ZooMonitor Volunteer	Claire Raider	66cece81-a657-4cf4-897c-78a1b583cccb	No	2019-01-10 14:14:47	2019-01-10 14:14:47	2019-01-10 14:24:47	2019-01-10 08:15:47	2019-01-10	08:15:47	2019	1	8	Howie,Annie	10	Default Map	20,20	600x600		Interval	Individual	Annie						1	Interval Behaviors	Sitting/ Lying	Alert	Height	Partially Submerged	15	7	15, 7	437	185	437, 185	24	PM			No Access	North and South
93978	Pygmy Hippo Exhibit - ZooMonitor Volunteer	Claire Raider	66cece81-a657-4cf4-897c-78a1b583cccb	No	2019-01-10 14:14:47	2019-01-10 14:14:47	2019-01-10 14:24:47	2019-01-10 08:16:47	2019-01-10	08:16:47	2019	1	8	Howie,Annie	10	Default Map	20,20	600x600		Interval	Individual	Annie						2	Interval Behaviors	Standing/ Floating	Alert	Height	Partially Submerged	15	7	15, 7	439	189	439, 189	24	PM			No Access	North and South
93978	Pygmy Hippo Exhibit - ZooMonitor Volunteer	Claire Raider	66cece81-a657-4cf4-897c-78a1b583cccb	No	2019-01-10 14:14:47	2019-01-10 14:14:47	2019-01-10 14:24:47	2019-01-10 08:17:47	2019-01-10	08:17:47	2019	1	8	Howie,Annie	10	Default Map	20,20	600x600		Interval	Individual	Annie						3	Interval Behaviors	Sitting/ Lying	Alert	Height	Partially Submerged	15	7	15, 7	440	191	440, 191	24	PM			No Access	North and South
93978	Pygmy Hippo Exhibit - ZooMonitor Volunteer	Claire Raider	66cece81-a657-4cf4-897c-78a1b583cccb	No	2019-01-10 14:14:47	2019-01-10 14:14:47	2019-01-10 14:24:47	2019-01-10 08:18:47	2019-01-10	08:18:47	2019	1	8	Howie,Annie	10	Default Map	20,20	600x600		Interval	Individual	Annie						4	Interval Behaviors	Sitting/ Lying	Alert	Height	Partially Submerged	15	7	15, 7	435	184	435, 184	24	PM			No Access	North and South
93978	Pygmy Hippo Exhibit - ZooMonitor Volunteer	Claire Raider	66cece81-a657-4cf4-897c-78a1b583cccb	No	2019-01-10 14:14:47	2019-01-10 14:14:47	2019-01-10 14:24:47	2019-01-10 08:19:47	2019-01-10	08:19:47	2019	1	8	Howie,Annie	10	Default Map	20,20	600x600		Interval	Individual	Annie						5	Interval Behaviors	Sitting/ Lying		Height	Partially Submerged	15	7	15, 7	436	187	436, 187	24	PM			No Access	North and South
93978	Pygmy Hippo Exhibit - ZooMonitor Volunteer	Claire Raider	66cece81-a657-4cf4-897c-78a1b583cccb	No	2019-01-10 14:14:47	2019-01-10 14:14:47	2019-01-10 14:24:47	2019-01-10 08:20:47	2019-01-10	08:20:47	2019	1	8	Howie,Annie	10	Default Map	20,20	600x600		Interval	Individual	Annie						6	Interval Behaviors	Sitting/ Lying	Alert	Height	Partially Submerged	15	7	15, 7	439	184	439, 184	24	PM			No Access	North and South
93978	Pygmy Hippo Exhibit - ZooMonitor Volunteer	Claire Raider	66cece81-a657-4cf4-897c-78a1b583cccb	No	2019-01-10 14:14:47	2019-01-10 14:14:47	2019-01-10 14:24:47	2019-01-10 08:21:47	2019-01-10	08:21:47	2019	1	8	Howie,Annie	10	Default Map	20,20	600x600		Interval	Individual	Annie						7	Interval Behaviors	Sitting/ Lying	Alert	Height	Partially Submerged	15	7	15, 7	432	184	432, 184	24	PM			No Access	North and South
93978	Pygmy Hippo Exhibit - ZooMonitor Volunteer	Claire Raider	66cece81-a657-4cf4-897c-78a1b583cccb	No	2019-01-10 14:14:47	2019-01-10 14:14:47	2019-01-10 14:24:47	2019-01-10 08:22:47	2019-01-10	08:22:47	2019	1	8	Howie,Annie	10	Default Map	20,20	600x600		Interval	Individual	Annie						8	Interval Behaviors	Sitting/ Lying	Alert	Height	Partially Submerged	15	7	15, 7	431	188	431, 188	24	PM			No Access	North and South
93978	Pygmy Hippo Exhibit - ZooMonitor Volunteer	Claire Raider	66cece81-a657-4cf4-897c-78a1b583cccb	No	2019-01-10 14:14:47	2019-01-10 14:14:47	2019-01-10 14:24:47	2019-01-10 08:23:47	2019-01-10	08:23:47	2019	1	8	Howie,Annie	10	Default Map	20,20	600x600		Interval	Individual	Annie						9	Interval Behaviors	Standing/ Floating	Alert	Height	Partially Submerged	15	7	15, 7	435	185	435, 185	24	PM			No Access	North and South
93978	Pygmy Hippo Exhibit - ZooMonitor Volunteer	Claire Raider	66cece81-a657-4cf4-897c-78a1b583cccb	No	2019-01-10 14:14:47	2019-01-10 14:14:47	2019-01-10 14:24:47	2019-01-10 08:24:47	2019-01-10	08:24:47	2019	1	8	Howie,Annie	10	Default Map	20,20	600x600		Interval	Individual	Annie						10	Interval Behaviors	Sitting/ Lying	Alert	Height	Partially Submerged	15	7	15, 7	436	190	436, 190	24	PM			No Access	North and South
94077	Pygmy Hippo Exhibit - ZooMonitor Volunteer	Kelly O'Nelly	3df7807a-5919-4d69-93da-6b05d21346bf	No	2019-01-11 07:05:32	2019-01-11 07:05:32	2019-01-11 07:15:32	2019-01-11 07:06:32	2019-01-11	07:06:32	2019	1	7	Howie,Annie	10	Default Map	20,20	600x600		Interval	Individual	Annie						1	Interval Behaviors	Animal Not Visible										27	AM			No Access	North and South
94077	Pygmy Hippo Exhibit - ZooMonitor Volunteer	Kelly O'Nelly	3df7807a-5919-4d69-93da-6b05d21346bf	No	2019-01-11 07:05:32	2019-01-11 07:05:32	2019-01-11 07:15:32	2019-01-11 07:07:32	2019-01-11	07:07:32	2019	1	7	Howie,Annie	10	Default Map	20,20	600x600		Interval	Individual	Annie						2	Interval Behaviors	Animal Not Visible										27	AM			No Access	North and South
94077	Pygmy Hippo Exhibit - ZooMonitor Volunteer	Kelly O'Nelly	3df7807a-5919-4d69-93da-6b05d21346bf	No	2019-01-11 07:05:32	2019-01-11 07:05:32	2019-01-11 07:15:32	2019-01-11 07:08:32	2019-01-11	07:08:32	2019	1	7	Howie,Annie	10	Default Map	20,20	600x600		Interval	Individual	Annie						3	Interval Behaviors	Animal Not Visible										27	AM			No Access	North and South
94077	Pygmy Hippo Exhibit - ZooMonitor Volunteer	Kelly O'Nelly	3df7807a-5919-4d69-93da-6b05d21346bf	No	2019-01-11 07:05:32	2019-01-11 07:05:32	2019-01-11 07:15:32	2019-01-11 07:09:32	2019-01-11	07:09:32	2019	1	7	Howie,Annie	10	Default Map	20,20	600x600		Interval	Individual	Annie						4	Interval Behaviors	Animal Not Visible										27	AM			No Access	North and South
94077	Pygmy Hippo Exhibit - ZooMonitor Volunteer	Kelly O'Nelly	3df7807a-5919-4d69-93da-6b05d21346bf	No	2019-01-11 07:05:32	2019-01-11 07:05:32	2019-01-11 07:15:32	2019-01-11 07:10:32	2019-01-11	07:10:32	2019	1	7	Howie,Annie	10	Default Map	20,20	600x600		Interval	Individual	Annie						5	Interval Behaviors	Animal Not Visible										27	AM			No Access	North and South
94077	Pygmy Hippo Exhibit - ZooMonitor Volunteer	Kelly O'Nelly	3df7807a-5919-4d69-93da-6b05d21346bf	No	2019-01-11 07:05:32	2019-01-11 07:05:32	2019-01-11 07:15:32	2019-01-11 07:11:32	2019-01-11	07:11:32	2019	1	7	Howie,Annie	10	Default Map	20,20	600x600		Interval	Individual	Annie						6	Interval Behaviors	Animal Not Visible										27	AM			No Access	North and South
94077	Pygmy Hippo Exhibit - ZooMonitor Volunteer	Kelly O'Nelly	3df7807a-5919-4d69-93da-6b05d21346bf	No	2019-01-11 07:05:32	2019-01-11 07:05:32	2019-01-11 07:15:32	2019-01-11 07:12:32	2019-01-11	07:12:32	2019	1	7	Howie,Annie	10	Default Map	20,20	600x600		Interval	Individual	Annie						7	Interval Behaviors	Animal Not Visible										27	AM			No Access	North and South
94077	Pygmy Hippo Exhibit - ZooMonitor Volunteer	Kelly O'Nelly	3df7807a-5919-4d69-93da-6b05d21346bf	No	2019-01-11 07:05:32	2019-01-11 07:05:32	2019-01-11 07:15:32	2019-01-11 07:13:32	2019-01-11	07:13:32	2019	1	7	Howie,Annie	10	Default Map	20,20	600x600		Interval	Individual	Annie						8	Interval Behaviors	Animal Not Visible										27	AM			No Access	North and South
94077	Pygmy Hippo Exhibit - ZooMonitor Volunteer	Kelly O'Nelly	3df7807a-5919-4d69-93da-6b05d21346bf	No	2019-01-11 07:05:32	2019-01-11 07:05:32	2019-01-11 07:15:32	2019-01-11 07:14:32	2019-01-11	07:14:32	2019	1	7	Howie,Annie	10	Default Map	20,20	600x600		Interval	Individual	Annie						9	Interval Behaviors	Animal Not Visible										27	AM			No Access	North and South
94077	Pygmy Hippo Exhibit - ZooMonitor Volunteer	Kelly O'Nelly	3df7807a-5919-4d69-93da-6b05d21346bf	No	2019-01-11 07:05:32	2019-01-11 07:05:32	2019-01-11 07:15:32	2019-01-11 07:15:32	2019-01-11	07:15:32	2019	1	7	Howie,Annie	10	Default Map	20,20	600x600		Interval	Individual	Annie						10	Interval Behaviors	Animal Not Visible										27	AM			No Access	North and South
94079	Pygmy Hippo Exhibit - ZooMonitor Volunteer	Kelly O'Nelly	3df7807a-5919-4d69-93da-6b05d21346bf	No	2019-01-11 09:25:03	2019-01-11 09:25:03	2019-01-11 09:35:03	2019-01-11 09:26:03	2019-01-11	09:26:03	2019	1	9	Howie,Annie	10	Default Map	20,20	600x600		Interval	Individual	Howie						1	Interval Behaviors	Object Manipulation		Height	Partially Submerged	3	6	3, 6	87	172	87, 172	29	AM			North and South	No Access
94079	Pygmy Hippo Exhibit - ZooMonitor Volunteer	Kelly O'Nelly	3df7807a-5919-4d69-93da-6b05d21346bf	No	2019-01-11 09:25:03	2019-01-11 09:25:03	2019-01-11 09:35:03	2019-01-11 09:27:03	2019-01-11	09:27:03	2019	1	9	Howie,Annie	10	Default Map	20,20	600x600		Interval	Individual	Howie						2	Interval Behaviors	Sitting/ Lying	Alert	Height	Partially Submerged	3	6	3, 6	89	171	89, 171	29	AM			North and South	No Access
94079	Pygmy Hippo Exhibit - ZooMonitor Volunteer	Kelly O'Nelly	3df7807a-5919-4d69-93da-6b05d21346bf	No	2019-01-11 09:25:03	2019-01-11 09:25:03	2019-01-11 09:35:03	2019-01-11 09:28:03	2019-01-11	09:28:03	2019	1	9	Howie,Annie	10	Default Map	20,20	600x600		Interval	Individual	Howie						3	Interval Behaviors	Self-maintenance		Height	Partially Submerged	4	6	4, 6	93	161	93, 161	29	AM			North and South	No Access
94079	Pygmy Hippo Exhibit - ZooMonitor Volunteer	Kelly O'Nelly	3df7807a-5919-4d69-93da-6b05d21346bf	No	2019-01-11 09:25:03	2019-01-11 09:25:03	2019-01-11 09:35:03	2019-01-11 09:29:03	2019-01-11	09:29:03	2019	1	9	Howie,Annie	10	Default Map	20,20	600x600		Interval	Individual	Howie						4	Interval Behaviors	Sitting/ Lying	Rest	Height	Partially Submerged	4	6	4, 6	92	160	92, 160	29	AM			North and South	No Access
94079	Pygmy Hippo Exhibit - ZooMonitor Volunteer	Kelly O'Nelly	3df7807a-5919-4d69-93da-6b05d21346bf	No	2019-01-11 09:25:03	2019-01-11 09:25:03	2019-01-11 09:35:03	2019-01-11 09:30:03	2019-01-11	09:30:03	2019	1	9	Howie,Annie	10	Default Map	20,20	600x600		Interval	Individual	Howie						5	Interval Behaviors	Sitting/ Lying	Alert	Height	Partially Submerged	4	6	4, 6	96	156	96, 156	29	AM			North and South	No Access
94079	Pygmy Hippo Exhibit - ZooMonitor Volunteer	Kelly O'Nelly	3df7807a-5919-4d69-93da-6b05d21346bf	No	2019-01-11 09:25:03	2019-01-11 09:25:03	2019-01-11 09:35:03	2019-01-11 09:31:03	2019-01-11	09:31:03	2019	1	9	Howie,Annie	10	Default Map	20,20	600x600		Interval	Individual	Howie						6	Interval Behaviors	Sitting/ Lying	Alert	Height	Partially Submerged	5	6	5, 6	125	159	125, 159	29	AM			North and South	No Access
94079	Pygmy Hippo Exhibit - ZooMonitor Volunteer	Kelly O'Nelly	3df7807a-5919-4d69-93da-6b05d21346bf	No	2019-01-11 09:25:03	2019-01-11 09:25:03	2019-01-11 09:35:03	2019-01-11 09:32:03	2019-01-11	09:32:03	2019	1	9	Howie,Annie	10	Default Map	20,20	600x600		Interval	Individual	Howie						7	Interval Behaviors	Behavior Obscured		Height	Land	12	4	12, 4	337	92	337, 92	29	AM			North and South	No Access
94079	Pygmy Hippo Exhibit - ZooMonitor Volunteer	Kelly O'Nelly	3df7807a-5919-4d69-93da-6b05d21346bf	No	2019-01-11 09:25:03	2019-01-11 09:25:03	2019-01-11 09:35:03	2019-01-11 09:33:03	2019-01-11	09:33:03	2019	1	9	Howie,Annie	10	Default Map	20,20	600x600		Interval	Individual	Howie						8	Interval Behaviors	Animal Not Visible										29	AM			North and South	No Access
94079	Pygmy Hippo Exhibit - ZooMonitor Volunteer	Kelly O'Nelly	3df7807a-5919-4d69-93da-6b05d21346bf	No	2019-01-11 09:25:03	2019-01-11 09:25:03	2019-01-11 09:35:03	2019-01-11 09:34:03	2019-01-11	09:34:03	2019	1	9	Howie,Annie	10	Default Map	20,20	600x600		Interval	Individual	Howie						9	Interval Behaviors	Feed/ Forage/ Drink		Height	Land	16	4	16, 4	471	93	471, 93	29	AM			North and South	No Access
94079	Pygmy Hippo Exhibit - ZooMonitor Volunteer	Kelly O'Nelly	3df7807a-5919-4d69-93da-6b05d21346bf	No	2019-01-11 09:25:03	2019-01-11 09:25:03	2019-01-11 09:35:03	2019-01-11 09:35:03	2019-01-11	09:35:03	2019	1	9	Howie,Annie	10	Default Map	20,20	600x600		Interval	Individual	Howie						10	Interval Behaviors	Feed/ Forage/ Drink		Height	Land	17	5	17, 5	503	141	503, 141	29	AM			North and South	No Access
94103	Pygmy Hippo Exhibit - ZooMonitor Volunteer	Christy Walkers	305ac879-5079-4cb2-95ec-0a7faac20702	No	2019-01-11 13:53:11	2019-01-11 13:53:11	2019-01-11 14:03:11	2019-01-11 13:54:11	2019-01-11	13:54:11	2019	1	13	Howie,Annie	10	Default Map	20,20	600x600		Interval	Individual	Howie						1	Interval Behaviors	Behavior Obscured		Height	Land	6	3	6, 3	170	86	170, 86	31	PM			North and South	No Access
94103	Pygmy Hippo Exhibit - ZooMonitor Volunteer	Christy Walkers	305ac879-5079-4cb2-95ec-0a7faac20702	No	2019-01-11 13:53:11	2019-01-11 13:53:11	2019-01-11 14:03:11	2019-01-11 13:55:11	2019-01-11	13:55:11	2019	1	13	Howie,Annie	10	Default Map	20,20	600x600		Interval	Individual	Howie						2	Interval Behaviors	Walk/ Run		Height	Partially Submerged	16	7	16, 7	458	209	458, 209	31	PM			North and South	No Access
94103	Pygmy Hippo Exhibit - ZooMonitor Volunteer	Christy Walkers	305ac879-5079-4cb2-95ec-0a7faac20702	No	2019-01-11 13:53:11	2019-01-11 13:53:11	2019-01-11 14:03:11	2019-01-11 13:56:11	2019-01-11	13:56:11	2019	1	13	Howie,Annie	10	Default Map	20,20	600x600		Interval	Individual	Howie						3	Interval Behaviors	Flehmen		Height	Partially Submerged	15	9	15, 9	439	252	439, 252	31	PM			North and South	No Access
94103	Pygmy Hippo Exhibit - ZooMonitor Volunteer	Christy Walkers	305ac879-5079-4cb2-95ec-0a7faac20702	No	2019-01-11 13:53:11	2019-01-11 13:53:11	2019-01-11 14:03:11	2019-01-11 13:57:11	2019-01-11	13:57:11	2019	1	13	Howie,Annie	10	Default Map	20,20	600x600		Interval	Individual	Howie						4	Interval Behaviors	Standing/ Floating	Alert	Height	Partially Submerged	15	9	15, 9	445	248	445, 248	31	PM			North and South	No Access
94103	Pygmy Hippo Exhibit - ZooMonitor Volunteer	Christy Walkers	305ac879-5079-4cb2-95ec-0a7faac20702	No	2019-01-11 13:53:11	2019-01-11 13:53:11	2019-01-11 14:03:11	2019-01-11 13:58:11	2019-01-11	13:58:11	2019	1	13	Howie,Annie	10	Default Map	20,20	600x600		Interval	Individual	Howie						5	Interval Behaviors	Behavior Obscured		Height	Partially Submerged	13	4	13, 4	363	98	363, 98	31	PM			North and South	No Access
94103	Pygmy Hippo Exhibit - ZooMonitor Volunteer	Christy Walkers	305ac879-5079-4cb2-95ec-0a7faac20702	No	2019-01-11 13:53:11	2019-01-11 13:53:11	2019-01-11 14:03:11	2019-01-11 13:59:11	2019-01-11	13:59:11	2019	1	13	Howie,Annie	10	Default Map	20,20	600x600		Interval	Individual	Howie						6	Interval Behaviors	General Exploration/ Sniff Air		Height	Land	16	4	16, 4	456	113	456, 113	31	PM			North and South	No Access
94103	Pygmy Hippo Exhibit - ZooMonitor Volunteer	Christy Walkers	305ac879-5079-4cb2-95ec-0a7faac20702	No	2019-01-11 13:53:11	2019-01-11 13:53:11	2019-01-11 14:03:11	2019-01-11 14:00:11	2019-01-11	14:00:11	2019	1	14	Howie,Annie	10	Default Map	20,20	600x600		Interval	Individual	Howie						7	Interval Behaviors	Standing/ Floating	Alert	Height	Partially Submerged	13	4	13, 4	369	117	369, 117	31	PM			North and South	No Access
94103	Pygmy Hippo Exhibit - ZooMonitor Volunteer	Christy Walkers	305ac879-5079-4cb2-95ec-0a7faac20702	No	2019-01-11 13:53:11	2019-01-11 13:53:11	2019-01-11 14:03:11	2019-01-11 14:01:11	2019-01-11	14:01:11	2019	1	14	Howie,Annie	10	Default Map	20,20	600x600		Interval	Individual	Howie						8	Interval Behaviors	Standing/ Floating	Alert	Height	Partially Submerged	5	6	5, 6	129	157	129, 157	31	PM			North and South	No Access
94103	Pygmy Hippo Exhibit - ZooMonitor Volunteer	Christy Walkers	305ac879-5079-4cb2-95ec-0a7faac20702	No	2019-01-11 13:53:11	2019-01-11 13:53:11	2019-01-11 14:03:11	2019-01-11 14:02:11	2019-01-11	14:02:11	2019	1	14	Howie,Annie	10	Default Map	20,20	600x600		Interval	Individual	Howie						9	Interval Behaviors	Animal Not Visible										31	PM			North and South	No Access
94103	Pygmy Hippo Exhibit - ZooMonitor Volunteer	Christy Walkers	305ac879-5079-4cb2-95ec-0a7faac20702	No	2019-01-11 13:53:11	2019-01-11 13:53:11	2019-01-11 14:03:11	2019-01-11 14:03:11	2019-01-11	14:03:11	2019	1	14	Howie,Annie	10	Default Map	20,20	600x600		Interval	Individual	Howie						10	Interval Behaviors	Animal Not Visible										31	PM			North and South	No Access
94105	Pygmy Hippo Exhibit - ZooMonitor Volunteer	Christy Walkers	305ac879-5079-4cb2-95ec-0a7faac20702	No	2019-01-11 14:48:34	2019-01-11 14:48:34	2019-01-11 14:58:34	2019-01-11 14:49:34	2019-01-11	14:49:34	2019	1	14	Howie,Annie	10	Default Map	20,20	600x600		Interval	Individual	Howie						1	Interval Behaviors	Wall Swimming		Height	Submerged	7	8	7, 8	201	212	201, 212	31	PM			North and South	No Access
94105	Pygmy Hippo Exhibit - ZooMonitor Volunteer	Christy Walkers	305ac879-5079-4cb2-95ec-0a7faac20702	No	2019-01-11 14:48:34	2019-01-11 14:48:34	2019-01-11 14:58:34	2019-01-11 14:50:34	2019-01-11	14:50:34	2019	1	14	Howie,Annie	10	Default Map	20,20	600x600		Interval	Individual	Howie						2	Interval Behaviors	Wall Swimming		Height	Submerged	7	8	7, 8	200	213	200, 213	31	PM			North and South	No Access
94105	Pygmy Hippo Exhibit - ZooMonitor Volunteer	Christy Walkers	305ac879-5079-4cb2-95ec-0a7faac20702	No	2019-01-11 14:48:34	2019-01-11 14:48:34	2019-01-11 14:58:34	2019-01-11 14:51:34	2019-01-11	14:51:34	2019	1	14	Howie,Annie	10	Default Map	20,20	600x600		Interval	Individual	Howie						3	Interval Behaviors	Wall Swimming		Height	Submerged	7	8	7, 8	200	211	200, 211	31	PM			North and South	No Access
94105	Pygmy Hippo Exhibit - ZooMonitor Volunteer	Christy Walkers	305ac879-5079-4cb2-95ec-0a7faac20702	No	2019-01-11 14:48:34	2019-01-11 14:48:34	2019-01-11 14:58:34	2019-01-11 14:52:34	2019-01-11	14:52:34	2019	1	14	Howie,Annie	10	Default Map	20,20	600x600		Interval	Individual	Howie						4	Interval Behaviors	Wall Swimming		Height	Submerged	7	8	7, 8	200	213	200, 213	31	PM			North and South	No Access
94105	Pygmy Hippo Exhibit - ZooMonitor Volunteer	Christy Walkers	305ac879-5079-4cb2-95ec-0a7faac20702	No	2019-01-11 14:48:34	2019-01-11 14:48:34	2019-01-11 14:58:34	2019-01-11 14:53:34	2019-01-11	14:53:34	2019	1	14	Howie,Annie	10	Default Map	20,20	600x600		Interval	Individual	Howie						5	Interval Behaviors	Wall Swimming		Height	Submerged	7	8	7, 8	199	212	199, 212	31	PM			North and South	No Access
94105	Pygmy Hippo Exhibit - ZooMonitor Volunteer	Christy Walkers	305ac879-5079-4cb2-95ec-0a7faac20702	No	2019-01-11 14:48:34	2019-01-11 14:48:34	2019-01-11 14:58:34	2019-01-11 14:54:34	2019-01-11	14:54:34	2019	1	14	Howie,Annie	10	Default Map	20,20	600x600		Interval	Individual	Howie						6	Interval Behaviors	Wall Swimming		Height	Submerged	7	8	7, 8	200	214	200, 214	31	PM			North and South	No Access
94105	Pygmy Hippo Exhibit - ZooMonitor Volunteer	Christy Walkers	305ac879-5079-4cb2-95ec-0a7faac20702	No	2019-01-11 14:48:34	2019-01-11 14:48:34	2019-01-11 14:58:34	2019-01-11 14:55:34	2019-01-11	14:55:34	2019	1	14	Howie,Annie	10	Default Map	20,20	600x600		Interval	Individual	Howie						7	Interval Behaviors	Wall Swimming		Height	Submerged	7	8	7, 8	201	211	201, 211	31	PM			North and South	No Access
94105	Pygmy Hippo Exhibit - ZooMonitor Volunteer	Christy Walkers	305ac879-5079-4cb2-95ec-0a7faac20702	No	2019-01-11 14:48:34	2019-01-11 14:48:34	2019-01-11 14:58:34	2019-01-11 14:56:34	2019-01-11	14:56:34	2019	1	14	Howie,Annie	10	Default Map	20,20	600x600		Interval	Individual	Howie						8	Interval Behaviors	Wall Swimming		Height	Submerged	7	8	7, 8	201	211	201, 211	31	PM			North and South	No Access
94105	Pygmy Hippo Exhibit - ZooMonitor Volunteer	Christy Walkers	305ac879-5079-4cb2-95ec-0a7faac20702	No	2019-01-11 14:48:34	2019-01-11 14:48:34	2019-01-11 14:58:34	2019-01-11 14:57:34	2019-01-11	14:57:34	2019	1	14	Howie,Annie	10	Default Map	20,20	600x600		Interval	Individual	Howie						9	Interval Behaviors	Wall Swimming		Height	Submerged	7	8	7, 8	199	212	199, 212	31	PM			North and South	No Access
94105	Pygmy Hippo Exhibit - ZooMonitor Volunteer	Christy Walkers	305ac879-5079-4cb2-95ec-0a7faac20702	No	2019-01-11 14:48:34	2019-01-11 14:48:34	2019-01-11 14:58:34	2019-01-11 14:58:34	2019-01-11	14:58:34	2019	1	14	Howie,Annie	10	Default Map	20,20	600x600		Interval	Individual	Howie						10	Interval Behaviors	Wall Swimming		Height	Submerged	7	7	7, 7	201	210	201, 210	31	PM			North and South	No Access
94108	Pygmy Hippo Exhibit - ZooMonitor Volunteer	Christy Walkers	305ac879-5079-4cb2-95ec-0a7faac20702	No	2019-01-11 15:33:04	2019-01-11 15:33:04	2019-01-11 15:43:04	2019-01-11 15:34:04	2019-01-11	15:34:04	2019	1	15	Howie,Annie	10	Default Map	20,20	600x600		Interval	Individual	Howie						1	Interval Behaviors	Animal Not Visible										31	PM			North and South	No Access
94108	Pygmy Hippo Exhibit - ZooMonitor Volunteer	Christy Walkers	305ac879-5079-4cb2-95ec-0a7faac20702	No	2019-01-11 15:33:04	2019-01-11 15:33:04	2019-01-11 15:43:04	2019-01-11 15:35:04	2019-01-11	15:35:04	2019	1	15	Howie,Annie	10	Default Map	20,20	600x600		Interval	Individual	Howie						2	Interval Behaviors	Animal Not Visible										31	PM			North and South	No Access
94108	Pygmy Hippo Exhibit - ZooMonitor Volunteer	Christy Walkers	305ac879-5079-4cb2-95ec-0a7faac20702	No	2019-01-11 15:33:04	2019-01-11 15:33:04	2019-01-11 15:43:04	2019-01-11 15:36:04	2019-01-11	15:36:04	2019	1	15	Howie,Annie	10	Default Map	20,20	600x600		Interval	Individual	Howie						3	Interval Behaviors	Animal Not Visible										31	PM			North and South	No Access
94108	Pygmy Hippo Exhibit - ZooMonitor Volunteer	Christy Walkers	305ac879-5079-4cb2-95ec-0a7faac20702	No	2019-01-11 15:33:04	2019-01-11 15:33:04	2019-01-11 15:43:04	2019-01-11 15:37:04	2019-01-11	15:37:04	2019	1	15	Howie,Annie	10	Default Map	20,20	600x600		Interval	Individual	Howie						4	Interval Behaviors	Animal Not Visible										31	PM			North and South	No Access
94108	Pygmy Hippo Exhibit - ZooMonitor Volunteer	Christy Walkers	305ac879-5079-4cb2-95ec-0a7faac20702	No	2019-01-11 15:33:04	2019-01-11 15:33:04	2019-01-11 15:43:04	2019-01-11 15:38:04	2019-01-11	15:38:04	2019	1	15	Howie,Annie	10	Default Map	20,20	600x600		Interval	Individual	Howie						5	Interval Behaviors	Animal Not Visible										31	PM			North and South	No Access
94108	Pygmy Hippo Exhibit - ZooMonitor Volunteer	Christy Walkers	305ac879-5079-4cb2-95ec-0a7faac20702	No	2019-01-11 15:33:04	2019-01-11 15:33:04	2019-01-11 15:43:04	2019-01-11 15:39:04	2019-01-11	15:39:04	2019	1	15	Howie,Annie	10	Default Map	20,20	600x600		Interval	Individual	Howie						6	Interval Behaviors	Animal Not Visible										31	PM			North and South	No Access
94108	Pygmy Hippo Exhibit - ZooMonitor Volunteer	Christy Walkers	305ac879-5079-4cb2-95ec-0a7faac20702	No	2019-01-11 15:33:04	2019-01-11 15:33:04	2019-01-11 15:43:04	2019-01-11 15:40:04	2019-01-11	15:40:04	2019	1	15	Howie,Annie	10	Default Map	20,20	600x600		Interval	Individual	Howie						7	Interval Behaviors	Animal Not Visible										31	PM			North and South	No Access
94108	Pygmy Hippo Exhibit - ZooMonitor Volunteer	Christy Walkers	305ac879-5079-4cb2-95ec-0a7faac20702	No	2019-01-11 15:33:04	2019-01-11 15:33:04	2019-01-11 15:43:04	2019-01-11 15:41:04	2019-01-11	15:41:04	2019	1	15	Howie,Annie	10	Default Map	20,20	600x600		Interval	Individual	Howie						8	Interval Behaviors	Animal Not Visible										31	PM			North and South	No Access
94108	Pygmy Hippo Exhibit - ZooMonitor Volunteer	Christy Walkers	305ac879-5079-4cb2-95ec-0a7faac20702	No	2019-01-11 15:33:04	2019-01-11 15:33:04	2019-01-11 15:43:04	2019-01-11 15:42:04	2019-01-11	15:42:04	2019	1	15	Howie,Annie	10	Default Map	20,20	600x600		Interval	Individual	Howie						9	Interval Behaviors	Animal Not Visible										31	PM			North and South	No Access
94108	Pygmy Hippo Exhibit - ZooMonitor Volunteer	Christy Walkers	305ac879-5079-4cb2-95ec-0a7faac20702	No	2019-01-11 15:33:04	2019-01-11 15:33:04	2019-01-11 15:43:04	2019-01-11 15:43:04	2019-01-11	15:43:04	2019	1	15	Howie,Annie	10	Default Map	20,20	600x600		Interval	Individual	Howie						10	Interval Behaviors	Animal Not Visible										31	PM			North and South	No Access
94110	Pygmy Hippo Exhibit - ZooMonitor Volunteer	Christy Walkers	305ac879-5079-4cb2-95ec-0a7faac20702	No	2019-01-11 15:56:17	2019-01-11 15:56:17	2019-01-11 16:06:17	2019-01-11 15:57:17	2019-01-11	15:57:17	2019	1	15	Howie,Annie	10	Default Map	20,20	600x600		Interval	Individual	Howie						1	Interval Behaviors	Animal Not Visible										31	PM			North and South	No Access
94110	Pygmy Hippo Exhibit - ZooMonitor Volunteer	Christy Walkers	305ac879-5079-4cb2-95ec-0a7faac20702	No	2019-01-11 15:56:17	2019-01-11 15:56:17	2019-01-11 16:06:17	2019-01-11 15:58:17	2019-01-11	15:58:17	2019	1	15	Howie,Annie	10	Default Map	20,20	600x600		Interval	Individual	Howie						2	Interval Behaviors	Animal Not Visible										31	PM			North and South	No Access
94110	Pygmy Hippo Exhibit - ZooMonitor Volunteer	Christy Walkers	305ac879-5079-4cb2-95ec-0a7faac20702	No	2019-01-11 15:56:17	2019-01-11 15:56:17	2019-01-11 16:06:17	2019-01-11 15:59:17	2019-01-11	15:59:17	2019	1	15	Howie,Annie	10	Default Map	20,20	600x600		Interval	Individual	Howie						3	Interval Behaviors	Animal Not Visible										31	PM			North and South	No Access
94110	Pygmy Hippo Exhibit - ZooMonitor Volunteer	Christy Walkers	305ac879-5079-4cb2-95ec-0a7faac20702	No	2019-01-11 15:56:17	2019-01-11 15:56:17	2019-01-11 16:06:17	2019-01-11 16:00:17	2019-01-11	16:00:17	2019	1	16	Howie,Annie	10	Default Map	20,20	600x600		Interval	Individual	Howie						4	Interval Behaviors	Animal Not Visible										31	PM			North and South	No Access
94110	Pygmy Hippo Exhibit - ZooMonitor Volunteer	Christy Walkers	305ac879-5079-4cb2-95ec-0a7faac20702	No	2019-01-11 15:56:17	2019-01-11 15:56:17	2019-01-11 16:06:17	2019-01-11 16:01:17	2019-01-11	16:01:17	2019	1	16	Howie,Annie	10	Default Map	20,20	600x600		Interval	Individual	Howie						5	Interval Behaviors	Animal Not Visible										31	PM			North and South	No Access
94110	Pygmy Hippo Exhibit - ZooMonitor Volunteer	Christy Walkers	305ac879-5079-4cb2-95ec-0a7faac20702	No	2019-01-11 15:56:17	2019-01-11 15:56:17	2019-01-11 16:06:17	2019-01-11 16:02:17	2019-01-11	16:02:17	2019	1	16	Howie,Annie	10	Default Map	20,20	600x600		Interval	Individual	Howie						6	Interval Behaviors	Animal Not Visible										31	PM			North and South	No Access
94110	Pygmy Hippo Exhibit - ZooMonitor Volunteer	Christy Walkers	305ac879-5079-4cb2-95ec-0a7faac20702	No	2019-01-11 15:56:17	2019-01-11 15:56:17	2019-01-11 16:06:17	2019-01-11 16:03:17	2019-01-11	16:03:17	2019	1	16	Howie,Annie	10	Default Map	20,20	600x600		Interval	Individual	Howie						7	Interval Behaviors	Animal Not Visible										31	PM			North and South	No Access
94110	Pygmy Hippo Exhibit - ZooMonitor Volunteer	Christy Walkers	305ac879-5079-4cb2-95ec-0a7faac20702	No	2019-01-11 15:56:17	2019-01-11 15:56:17	2019-01-11 16:06:17	2019-01-11 16:04:17	2019-01-11	16:04:17	2019	1	16	Howie,Annie	10	Default Map	20,20	600x600		Interval	Individual	Howie						8	Interval Behaviors	Animal Not Visible										31	PM			North and South	No Access
94110	Pygmy Hippo Exhibit - ZooMonitor Volunteer	Christy Walkers	305ac879-5079-4cb2-95ec-0a7faac20702	No	2019-01-11 15:56:17	2019-01-11 15:56:17	2019-01-11 16:06:17	2019-01-11 16:05:17	2019-01-11	16:05:17	2019	1	16	Howie,Annie	10	Default Map	20,20	600x600		Interval	Individual	Howie						9	Interval Behaviors	Animal Not Visible										31	PM			North and South	No Access
94110	Pygmy Hippo Exhibit - ZooMonitor Volunteer	Christy Walkers	305ac879-5079-4cb2-95ec-0a7faac20702	No	2019-01-11 15:56:17	2019-01-11 15:56:17	2019-01-11 16:06:17	2019-01-11 16:06:17	2019-01-11	16:06:17	2019	1	16	Howie,Annie	10	Default Map	20,20	600x600		Interval	Individual	Howie						10	Interval Behaviors	Animal Not Visible										31	PM			North and South	No Access
94123	Pygmy Hippo Exhibit - ZooMonitor Volunteer	Volunteer Practice	66cece81-a657-4cf4-897c-78a1b583cccb	No	2019-01-12 10:30:12	2019-01-12 10:30:12	2019-01-12 10:40:12	2019-01-12 10:31:12	2019-01-12	10:31:12	2019	1	10	Howie,Annie	10	Default Map	20,20	600x600		Interval	Individual	Annie						1	Interval Behaviors	Standing/ Floating	Alert	Height	Partially Submerged	4	6	4, 6	109	152	109, 152	32	AM			No Access	North and South
94123	Pygmy Hippo Exhibit - ZooMonitor Volunteer	Volunteer Practice	66cece81-a657-4cf4-897c-78a1b583cccb	No	2019-01-12 10:30:12	2019-01-12 10:30:12	2019-01-12 10:40:12	2019-01-12 10:32:12	2019-01-12	10:32:12	2019	1	10	Howie,Annie	10	Default Map	20,20	600x600		Interval	Individual	Annie						2	Interval Behaviors	Standing/ Floating	Alert	Height	Partially Submerged	4	6	4, 6	113	153	113, 153	32	AM			No Access	North and South
94123	Pygmy Hippo Exhibit - ZooMonitor Volunteer	Volunteer Practice	66cece81-a657-4cf4-897c-78a1b583cccb	No	2019-01-12 10:30:12	2019-01-12 10:30:12	2019-01-12 10:40:12	2019-01-12 10:33:12	2019-01-12	10:33:12	2019	1	10	Howie,Annie	10	Default Map	20,20	600x600		Interval	Individual	Annie						3	Interval Behaviors	Standing/ Floating	Alert	Height	Partially Submerged	4	6	4, 6	112	153	112, 153	32	AM			No Access	North and South
94123	Pygmy Hippo Exhibit - ZooMonitor Volunteer	Volunteer Practice	66cece81-a657-4cf4-897c-78a1b583cccb	No	2019-01-12 10:30:12	2019-01-12 10:30:12	2019-01-12 10:40:12	2019-01-12 10:34:12	2019-01-12	10:34:12	2019	1	10	Howie,Annie	10	Default Map	20,20	600x600		Interval	Individual	Annie						4	Interval Behaviors	Standing/ Floating	Alert	Height	Partially Submerged	4	6	4, 6	112	152	112, 152	32	AM			No Access	North and South
94123	Pygmy Hippo Exhibit - ZooMonitor Volunteer	Volunteer Practice	66cece81-a657-4cf4-897c-78a1b583cccb	No	2019-01-12 10:30:12	2019-01-12 10:30:12	2019-01-12 10:40:12	2019-01-12 10:35:12	2019-01-12	10:35:12	2019	1	10	Howie,Annie	10	Default Map	20,20	600x600		Interval	Individual	Annie						5	Interval Behaviors	Standing/ Floating	Alert	Height	Partially Submerged	4	6	4, 6	109	152	109, 152	32	AM			No Access	North and South
94123	Pygmy Hippo Exhibit - ZooMonitor Volunteer	Volunteer Practice	66cece81-a657-4cf4-897c-78a1b583cccb	No	2019-01-12 10:30:12	2019-01-12 10:30:12	2019-01-12 10:40:12	2019-01-12 10:36:12	2019-01-12	10:36:12	2019	1	10	Howie,Annie	10	Default Map	20,20	600x600		Interval	Individual	Annie						6	Interval Behaviors	Standing/ Floating	Alert	Height	Partially Submerged	3	6	3, 6	85	165	85, 165	32	AM			No Access	North and South
94123	Pygmy Hippo Exhibit - ZooMonitor Volunteer	Volunteer Practice	66cece81-a657-4cf4-897c-78a1b583cccb	No	2019-01-12 10:30:12	2019-01-12 10:30:12	2019-01-12 10:40:12	2019-01-12 10:37:12	2019-01-12	10:37:12	2019	1	10	Howie,Annie	10	Default Map	20,20	600x600		Interval	Individual	Annie						7	Interval Behaviors	Standing/ Floating	Alert	Height	Partially Submerged	3	6	3, 6	80	173	80, 173	32	AM			No Access	North and South
94123	Pygmy Hippo Exhibit - ZooMonitor Volunteer	Volunteer Practice	66cece81-a657-4cf4-897c-78a1b583cccb	No	2019-01-12 10:30:12	2019-01-12 10:30:12	2019-01-12 10:40:12	2019-01-12 10:38:12	2019-01-12	10:38:12	2019	1	10	Howie,Annie	10	Default Map	20,20	600x600		Interval	Individual	Annie						8	Interval Behaviors	Standing/ Floating	Rest	Height	Partially Submerged	3	6	3, 6	83	172	83, 172	32	AM			No Access	North and South
94123	Pygmy Hippo Exhibit - ZooMonitor Volunteer	Volunteer Practice	66cece81-a657-4cf4-897c-78a1b583cccb	No	2019-01-12 10:30:12	2019-01-12 10:30:12	2019-01-12 10:40:12	2019-01-12 10:39:12	2019-01-12	10:39:12	2019	1	10	Howie,Annie	10	Default Map	20,20	600x600		Interval	Individual	Annie						9	Interval Behaviors	Standing/ Floating	Rest	Height	Partially Submerged	3	6	3, 6	83	170	83, 170	32	AM			No Access	North and South
94123	Pygmy Hippo Exhibit - ZooMonitor Volunteer	Volunteer Practice	66cece81-a657-4cf4-897c-78a1b583cccb	No	2019-01-12 10:30:12	2019-01-12 10:30:12	2019-01-12 10:40:12	2019-01-12 10:40:12	2019-01-12	10:40:12	2019	1	10	Howie,Annie	10	Default Map	20,20	600x600		Interval	Individual	Annie						10	Interval Behaviors	Standing/ Floating	Rest	Height	Partially Submerged	3	6	3, 6	83	179	83, 179	32	AM			No Access	North and South
94124	Pygmy Hippo Exhibit - ZooMonitor Volunteer	Volunteer Practice	66cece81-a657-4cf4-897c-78a1b583cccb	No	2019-01-12 10:53:17	2019-01-12 10:53:17	2019-01-12 11:03:17	2019-01-12 10:54:17	2019-01-12	10:54:17	2019	1	10	Howie,Annie	10	Default Map	20,20	600x600		Interval	Individual	Annie						1	Interval Behaviors	Feed/ Forage/ Drink		Height	Land	17	4	17, 4	484	103	484, 103	33	AM			No Access	North and South
94124	Pygmy Hippo Exhibit - ZooMonitor Volunteer	Volunteer Practice	66cece81-a657-4cf4-897c-78a1b583cccb	No	2019-01-12 10:53:17	2019-01-12 10:53:17	2019-01-12 11:03:17	2019-01-12 10:55:17	2019-01-12	10:55:17	2019	1	10	Howie,Annie	10	Default Map	20,20	600x600		Interval	Individual	Annie						2	Interval Behaviors	Focused Investigation		Height	Land	19	6	19, 6	542	160	542, 160	33	AM			No Access	North and South
94124	Pygmy Hippo Exhibit - ZooMonitor Volunteer	Volunteer Practice	66cece81-a657-4cf4-897c-78a1b583cccb	No	2019-01-12 10:53:17	2019-01-12 10:53:17	2019-01-12 11:03:17	2019-01-12 10:56:17	2019-01-12	10:56:17	2019	1	10	Howie,Annie	10	Default Map	20,20	600x600		Interval	Individual	Annie						3	Interval Behaviors	Focused Investigation		Height	Land	17	4	17, 4	484	96	484, 96	33	AM			No Access	North and South
94124	Pygmy Hippo Exhibit - ZooMonitor Volunteer	Volunteer Practice	66cece81-a657-4cf4-897c-78a1b583cccb	No	2019-01-12 10:53:17	2019-01-12 10:53:17	2019-01-12 11:03:17	2019-01-12 10:57:17	2019-01-12	10:57:17	2019	1	10	Howie,Annie	10	Default Map	20,20	600x600		Interval	Individual	Annie						4	Interval Behaviors	Focused Investigation		Height	Land	16	3	16, 3	476	81	476, 81	33	AM			No Access	North and South
94124	Pygmy Hippo Exhibit - ZooMonitor Volunteer	Volunteer Practice	66cece81-a657-4cf4-897c-78a1b583cccb	No	2019-01-12 10:53:17	2019-01-12 10:53:17	2019-01-12 11:03:17	2019-01-12 10:58:17	2019-01-12	10:58:17	2019	1	10	Howie,Annie	10	Default Map	20,20	600x600		Interval	Individual	Annie						5	Interval Behaviors	Focused Investigation		Height	Land	16	3	16, 3	472	88	472, 88	33	AM			No Access	North and South
94124	Pygmy Hippo Exhibit - ZooMonitor Volunteer	Volunteer Practice	66cece81-a657-4cf4-897c-78a1b583cccb	No	2019-01-12 10:53:17	2019-01-12 10:53:17	2019-01-12 11:03:17	2019-01-12 10:59:17	2019-01-12	10:59:17	2019	1	10	Howie,Annie	10	Default Map	20,20	600x600		Interval	Individual	Annie						6	Interval Behaviors	Focused Investigation		Height	Land	16	3	16, 3	457	80	457, 80	33	AM			No Access	North and South
94124	Pygmy Hippo Exhibit - ZooMonitor Volunteer	Volunteer Practice	66cece81-a657-4cf4-897c-78a1b583cccb	No	2019-01-12 10:53:17	2019-01-12 10:53:17	2019-01-12 11:03:17	2019-01-12 11:00:17	2019-01-12	11:00:17	2019	1	11	Howie,Annie	10	Default Map	20,20	600x600		Interval	Individual	Annie						7	Interval Behaviors	Jabber Jawing		Height	Land	16	4	16, 4	454	92	454, 92	33	AM			No Access	North and South
94124	Pygmy Hippo Exhibit - ZooMonitor Volunteer	Volunteer Practice	66cece81-a657-4cf4-897c-78a1b583cccb	No	2019-01-12 10:53:17	2019-01-12 10:53:17	2019-01-12 11:03:17	2019-01-12 11:01:17	2019-01-12	11:01:17	2019	1	11	Howie,Annie	10	Default Map	20,20	600x600		Interval	Individual	Annie						8	Interval Behaviors	Focused Investigation		Height	Land	16	3	16, 3	480	90	480, 90	33	AM			No Access	North and South
94124	Pygmy Hippo Exhibit - ZooMonitor Volunteer	Volunteer Practice	66cece81-a657-4cf4-897c-78a1b583cccb	No	2019-01-12 10:53:17	2019-01-12 10:53:17	2019-01-12 11:03:17	2019-01-12 11:02:17	2019-01-12	11:02:17	2019	1	11	Howie,Annie	10	Default Map	20,20	600x600		Interval	Individual	Annie						9	Interval Behaviors	Object Manipulation		Height	Land	16	4	16, 4	476	103	476, 103	33	AM			No Access	North and South
94124	Pygmy Hippo Exhibit - ZooMonitor Volunteer	Volunteer Practice	66cece81-a657-4cf4-897c-78a1b583cccb	No	2019-01-12 10:53:17	2019-01-12 10:53:17	2019-01-12 11:03:17	2019-01-12 11:03:17	2019-01-12	11:03:17	2019	1	11	Howie,Annie	10	Default Map	20,20	600x600		Interval	Individual	Annie						10	Interval Behaviors	Jabber Jawing		Height	Land	16	5	16, 5	479	139	479, 139	33	AM			No Access	North and South
94361	Pygmy Hippo Exhibit - ZooMonitor Volunteer	Kelly O'Nelly	3df7807a-5919-4d69-93da-6b05d21346bf	No	2019-01-15 12:05:45	2019-01-15 12:05:45	2019-01-15 12:15:45	2019-01-15 12:06:45	2019-01-15	12:06:45	2019	1	12	Howie,Annie	10	Default Map	20,20	600x600		Interval	Individual	Howie						1	Interval Behaviors	Animal Not Visible										28	PM			North and South	No Access
94361	Pygmy Hippo Exhibit - ZooMonitor Volunteer	Kelly O'Nelly	3df7807a-5919-4d69-93da-6b05d21346bf	No	2019-01-15 12:05:45	2019-01-15 12:05:45	2019-01-15 12:15:45	2019-01-15 12:07:45	2019-01-15	12:07:45	2019	1	12	Howie,Annie	10	Default Map	20,20	600x600		Interval	Individual	Howie						2	Interval Behaviors	Animal Not Visible										28	PM			North and South	No Access
94361	Pygmy Hippo Exhibit - ZooMonitor Volunteer	Kelly O'Nelly	3df7807a-5919-4d69-93da-6b05d21346bf	No	2019-01-15 12:05:45	2019-01-15 12:05:45	2019-01-15 12:15:45	2019-01-15 12:08:45	2019-01-15	12:08:45	2019	1	12	Howie,Annie	10	Default Map	20,20	600x600		Interval	Individual	Howie						3	Interval Behaviors	Animal Not Visible										28	PM			North and South	No Access
94361	Pygmy Hippo Exhibit - ZooMonitor Volunteer	Kelly O'Nelly	3df7807a-5919-4d69-93da-6b05d21346bf	No	2019-01-15 12:05:45	2019-01-15 12:05:45	2019-01-15 12:15:45	2019-01-15 12:09:45	2019-01-15	12:09:45	2019	1	12	Howie,Annie	10	Default Map	20,20	600x600		Interval	Individual	Howie						4	Interval Behaviors	Animal Not Visible										28	PM			North and South	No Access
94361	Pygmy Hippo Exhibit - ZooMonitor Volunteer	Kelly O'Nelly	3df7807a-5919-4d69-93da-6b05d21346bf	No	2019-01-15 12:05:45	2019-01-15 12:05:45	2019-01-15 12:15:45	2019-01-15 12:10:45	2019-01-15	12:10:45	2019	1	12	Howie,Annie	10	Default Map	20,20	600x600		Interval	Individual	Howie						5	Interval Behaviors	Animal Not Visible										28	PM			North and South	No Access
94361	Pygmy Hippo Exhibit - ZooMonitor Volunteer	Kelly O'Nelly	3df7807a-5919-4d69-93da-6b05d21346bf	No	2019-01-15 12:05:45	2019-01-15 12:05:45	2019-01-15 12:15:45	2019-01-15 12:11:45	2019-01-15	12:11:45	2019	1	12	Howie,Annie	10	Default Map	20,20	600x600		Interval	Individual	Howie						6	Interval Behaviors	Animal Not Visible										28	PM			North and South	No Access
94361	Pygmy Hippo Exhibit - ZooMonitor Volunteer	Kelly O'Nelly	3df7807a-5919-4d69-93da-6b05d21346bf	No	2019-01-15 12:05:45	2019-01-15 12:05:45	2019-01-15 12:15:45	2019-01-15 12:12:45	2019-01-15	12:12:45	2019	1	12	Howie,Annie	10	Default Map	20,20	600x600		Interval	Individual	Howie						7	Interval Behaviors	Animal Not Visible										28	PM			North and South	No Access
94361	Pygmy Hippo Exhibit - ZooMonitor Volunteer	Kelly O'Nelly	3df7807a-5919-4d69-93da-6b05d21346bf	No	2019-01-15 12:05:45	2019-01-15 12:05:45	2019-01-15 12:15:45	2019-01-15 12:13:45	2019-01-15	12:13:45	2019	1	12	Howie,Annie	10	Default Map	20,20	600x600		Interval	Individual	Howie						8	Interval Behaviors	Animal Not Visible										28	PM			North and South	No Access
94361	Pygmy Hippo Exhibit - ZooMonitor Volunteer	Kelly O'Nelly	3df7807a-5919-4d69-93da-6b05d21346bf	No	2019-01-15 12:05:45	2019-01-15 12:05:45	2019-01-15 12:15:45	2019-01-15 12:14:45	2019-01-15	12:14:45	2019	1	12	Howie,Annie	10	Default Map	20,20	600x600		Interval	Individual	Howie						9	Interval Behaviors	Animal Not Visible										28	PM			North and South	No Access
94361	Pygmy Hippo Exhibit - ZooMonitor Volunteer	Kelly O'Nelly	3df7807a-5919-4d69-93da-6b05d21346bf	No	2019-01-15 12:05:45	2019-01-15 12:05:45	2019-01-15 12:15:45	2019-01-15 12:15:45	2019-01-15	12:15:45	2019	1	12	Howie,Annie	10	Default Map	20,20	600x600		Interval	Individual	Howie						10	Interval Behaviors	Animal Not Visible										28	PM			North and South	No Access
94338	Pygmy Hippo Exhibit - ZooMonitor Volunteer	Cindy Rotary	305ac879-5079-4cb2-95ec-0a7faac20702	No	2019-01-15 12:14:19	2019-01-15 12:14:19	2019-01-15 12:24:19	2019-01-15 12:15:19	2019-01-15	12:15:19	2019	1	12	Howie,Annie	10	Default Map	20,20	600x600		Interval	Individual	Howie						1	Interval Behaviors	Animal Not Visible										28	PM			North and South	No Access
94338	Pygmy Hippo Exhibit - ZooMonitor Volunteer	Cindy Rotary	305ac879-5079-4cb2-95ec-0a7faac20702	No	2019-01-15 12:14:19	2019-01-15 12:14:19	2019-01-15 12:24:19	2019-01-15 12:16:19	2019-01-15	12:16:19	2019	1	12	Howie,Annie	10	Default Map	20,20	600x600		Interval	Individual	Howie						2	Interval Behaviors	Animal Not Visible										28	PM			North and South	No Access
94338	Pygmy Hippo Exhibit - ZooMonitor Volunteer	Cindy Rotary	305ac879-5079-4cb2-95ec-0a7faac20702	No	2019-01-15 12:14:19	2019-01-15 12:14:19	2019-01-15 12:24:19	2019-01-15 12:17:19	2019-01-15	12:17:19	2019	1	12	Howie,Annie	10	Default Map	20,20	600x600		Interval	Individual	Howie						3	Interval Behaviors	Animal Not Visible										28	PM			North and South	No Access
94338	Pygmy Hippo Exhibit - ZooMonitor Volunteer	Cindy Rotary	305ac879-5079-4cb2-95ec-0a7faac20702	No	2019-01-15 12:14:19	2019-01-15 12:14:19	2019-01-15 12:24:19	2019-01-15 12:18:19	2019-01-15	12:18:19	2019	1	12	Howie,Annie	10	Default Map	20,20	600x600		Interval	Individual	Howie						4	Interval Behaviors	Animal Not Visible										28	PM			North and South	No Access
94338	Pygmy Hippo Exhibit - ZooMonitor Volunteer	Cindy Rotary	305ac879-5079-4cb2-95ec-0a7faac20702	No	2019-01-15 12:14:19	2019-01-15 12:14:19	2019-01-15 12:24:19	2019-01-15 12:19:19	2019-01-15	12:19:19	2019	1	12	Howie,Annie	10	Default Map	20,20	600x600		Interval	Individual	Howie						5	Interval Behaviors	Animal Not Visible										28	PM			North and South	No Access
94338	Pygmy Hippo Exhibit - ZooMonitor Volunteer	Cindy Rotary	305ac879-5079-4cb2-95ec-0a7faac20702	No	2019-01-15 12:14:19	2019-01-15 12:14:19	2019-01-15 12:24:19	2019-01-15 12:20:19	2019-01-15	12:20:19	2019	1	12	Howie,Annie	10	Default Map	20,20	600x600		Interval	Individual	Howie						6	Interval Behaviors	Animal Not Visible										28	PM			North and South	No Access
94338	Pygmy Hippo Exhibit - ZooMonitor Volunteer	Cindy Rotary	305ac879-5079-4cb2-95ec-0a7faac20702	No	2019-01-15 12:14:19	2019-01-15 12:14:19	2019-01-15 12:24:19	2019-01-15 12:21:19	2019-01-15	12:21:19	2019	1	12	Howie,Annie	10	Default Map	20,20	600x600		Interval	Individual	Howie						7	Interval Behaviors	Animal Not Visible										28	PM			North and South	No Access
94338	Pygmy Hippo Exhibit - ZooMonitor Volunteer	Cindy Rotary	305ac879-5079-4cb2-95ec-0a7faac20702	No	2019-01-15 12:14:19	2019-01-15 12:14:19	2019-01-15 12:24:19	2019-01-15 12:22:19	2019-01-15	12:22:19	2019	1	12	Howie,Annie	10	Default Map	20,20	600x600		Interval	Individual	Howie						8	Interval Behaviors	Animal Not Visible										28	PM			North and South	No Access
94338	Pygmy Hippo Exhibit - ZooMonitor Volunteer	Cindy Rotary	305ac879-5079-4cb2-95ec-0a7faac20702	No	2019-01-15 12:14:19	2019-01-15 12:14:19	2019-01-15 12:24:19	2019-01-15 12:23:19	2019-01-15	12:23:19	2019	1	12	Howie,Annie	10	Default Map	20,20	600x600		Interval	Individual	Howie						9	Interval Behaviors	Animal Not Visible										28	PM			North and South	No Access
94338	Pygmy Hippo Exhibit - ZooMonitor Volunteer	Cindy Rotary	305ac879-5079-4cb2-95ec-0a7faac20702	No	2019-01-15 12:14:19	2019-01-15 12:14:19	2019-01-15 12:24:19	2019-01-15 12:24:19	2019-01-15	12:24:19	2019	1	12	Howie,Annie	10	Default Map	20,20	600x600		Interval	Individual	Howie						10	Interval Behaviors	Animal Not Visible										28	PM			North and South	No Access
94409	Pygmy Hippo Exhibit - ZooMonitor Volunteer	Don Finial	eab519ba-e542-400e-abe4-9a9ae907f408	No	2019-01-15 14:07:49	2019-01-15 14:07:49	2019-01-15 14:17:49	2019-01-15 14:08:49	2019-01-15	14:08:49	2019	1	14	Howie,Annie	10	Default Map	20,20	600x600		Interval	Individual	Howie						1	Interval Behaviors	Sitting/ Lying	Rest	Height	Partially Submerged	16	8	16, 8	452	221	452, 221	28	PM			North and South	No Access
94409	Pygmy Hippo Exhibit - ZooMonitor Volunteer	Don Finial	eab519ba-e542-400e-abe4-9a9ae907f408	No	2019-01-15 14:07:49	2019-01-15 14:07:49	2019-01-15 14:17:49	2019-01-15 14:09:49	2019-01-15	14:09:49	2019	1	14	Howie,Annie	10	Default Map	20,20	600x600		Interval	Individual	Howie						2	Interval Behaviors	Sitting/ Lying	Rest	Height	Partially Submerged	15	8	15, 8	449	215	449, 215	28	PM			North and South	No Access
94409	Pygmy Hippo Exhibit - ZooMonitor Volunteer	Don Finial	eab519ba-e542-400e-abe4-9a9ae907f408	No	2019-01-15 14:07:49	2019-01-15 14:07:49	2019-01-15 14:17:49	2019-01-15 14:10:49	2019-01-15	14:10:49	2019	1	14	Howie,Annie	10	Default Map	20,20	600x600		Interval	Individual	Howie						3	Interval Behaviors	Sitting/ Lying	Rest	Height	Partially Submerged	15	8	15, 8	449	217	449, 217	28	PM			North and South	No Access
94409	Pygmy Hippo Exhibit - ZooMonitor Volunteer	Don Finial	eab519ba-e542-400e-abe4-9a9ae907f408	No	2019-01-15 14:07:49	2019-01-15 14:07:49	2019-01-15 14:17:49	2019-01-15 14:11:49	2019-01-15	14:11:49	2019	1	14	Howie,Annie	10	Default Map	20,20	600x600		Interval	Individual	Howie						4	Interval Behaviors	Sitting/ Lying	Rest			15	8	15, 8	447	214	447, 214	28	PM			North and South	No Access
94409	Pygmy Hippo Exhibit - ZooMonitor Volunteer	Don Finial	eab519ba-e542-400e-abe4-9a9ae907f408	No	2019-01-15 14:07:49	2019-01-15 14:07:49	2019-01-15 14:17:49	2019-01-15 14:12:49	2019-01-15	14:12:49	2019	1	14	Howie,Annie	10	Default Map	20,20	600x600		Interval	Individual	Howie						5	Interval Behaviors	Sitting/ Lying	Rest	Height	Partially Submerged	16	8	16, 8	451	220	451, 220	28	PM			North and South	No Access
94409	Pygmy Hippo Exhibit - ZooMonitor Volunteer	Don Finial	eab519ba-e542-400e-abe4-9a9ae907f408	No	2019-01-15 14:07:49	2019-01-15 14:07:49	2019-01-15 14:17:49	2019-01-15 14:13:49	2019-01-15	14:13:49	2019	1	14	Howie,Annie	10	Default Map	20,20	600x600		Interval	Individual	Howie						6	Interval Behaviors	Sitting/ Lying	Rest	Height	Partially Submerged	15	8	15, 8	449	217	449, 217	28	PM			North and South	No Access
94409	Pygmy Hippo Exhibit - ZooMonitor Volunteer	Don Finial	eab519ba-e542-400e-abe4-9a9ae907f408	No	2019-01-15 14:07:49	2019-01-15 14:07:49	2019-01-15 14:17:49	2019-01-15 14:14:49	2019-01-15	14:14:49	2019	1	14	Howie,Annie	10	Default Map	20,20	600x600		Interval	Individual	Howie						7	Interval Behaviors	Sitting/ Lying	Rest	Height	Partially Submerged	15	8	15, 8	447	216	447, 216	28	PM			North and South	No Access
94409	Pygmy Hippo Exhibit - ZooMonitor Volunteer	Don Finial	eab519ba-e542-400e-abe4-9a9ae907f408	No	2019-01-15 14:07:49	2019-01-15 14:07:49	2019-01-15 14:17:49	2019-01-15 14:15:49	2019-01-15	14:15:49	2019	1	14	Howie,Annie	10	Default Map	20,20	600x600		Interval	Individual	Howie						8	Interval Behaviors	Sitting/ Lying	Rest	Height	Partially Submerged	15	8	15, 8	446	213	446, 213	28	PM			North and South	No Access
94409	Pygmy Hippo Exhibit - ZooMonitor Volunteer	Don Finial	eab519ba-e542-400e-abe4-9a9ae907f408	No	2019-01-15 14:07:49	2019-01-15 14:07:49	2019-01-15 14:17:49	2019-01-15 14:16:49	2019-01-15	14:16:49	2019	1	14	Howie,Annie	10	Default Map	20,20	600x600		Interval	Individual	Howie						9	Interval Behaviors	Sitting/ Lying	Rest	Height	Partially Submerged	15	8	15, 8	445	214	445, 214	28	PM			North and South	No Access
94409	Pygmy Hippo Exhibit - ZooMonitor Volunteer	Don Finial	eab519ba-e542-400e-abe4-9a9ae907f408	No	2019-01-15 14:07:49	2019-01-15 14:07:49	2019-01-15 14:17:49	2019-01-15 14:17:49	2019-01-15	14:17:49	2019	1	14	Howie,Annie	10	Default Map	20,20	600x600		Interval	Individual	Howie						10	Interval Behaviors	Sitting/ Lying	Rest	Height	Partially Submerged	15	8	15, 8	447	215	447, 215	28	PM			North and South	No Access
94410	Pygmy Hippo Exhibit - ZooMonitor Volunteer	Don Finial	eab519ba-e542-400e-abe4-9a9ae907f408	No	2019-01-15 14:49:18	2019-01-15 14:49:18	2019-01-15 14:59:18	2019-01-15 14:50:18	2019-01-15	14:50:18	2019	1	14	Howie,Annie	10	Default Map	20,20	600x600		Interval	Individual	Howie						1	Interval Behaviors	Animal Not Visible										28	PM			North and South	No Access
94410	Pygmy Hippo Exhibit - ZooMonitor Volunteer	Don Finial	eab519ba-e542-400e-abe4-9a9ae907f408	No	2019-01-15 14:49:18	2019-01-15 14:49:18	2019-01-15 14:59:18	2019-01-15 14:51:18	2019-01-15	14:51:18	2019	1	14	Howie,Annie	10	Default Map	20,20	600x600		Interval	Individual	Howie						2	Interval Behaviors	Feed/ Forage/ Drink		Height	Land	3	3	3, 3	83	86	83, 86	28	PM			North and South	No Access
94410	Pygmy Hippo Exhibit - ZooMonitor Volunteer	Don Finial	eab519ba-e542-400e-abe4-9a9ae907f408	No	2019-01-15 14:49:18	2019-01-15 14:49:18	2019-01-15 14:59:18	2019-01-15 14:52:18	2019-01-15	14:52:18	2019	1	14	Howie,Annie	10	Default Map	20,20	600x600		Interval	Individual	Howie						3	Interval Behaviors	Feed/ Forage/ Drink		Height	Land	2	4	2, 4	55	105	55, 105	28	PM			North and South	No Access
94410	Pygmy Hippo Exhibit - ZooMonitor Volunteer	Don Finial	eab519ba-e542-400e-abe4-9a9ae907f408	No	2019-01-15 14:49:18	2019-01-15 14:49:18	2019-01-15 14:59:18	2019-01-15 14:53:18	2019-01-15	14:53:18	2019	1	14	Howie,Annie	10	Default Map	20,20	600x600		Interval	Individual	Howie						4	Interval Behaviors	Walk/ Run		Height	Land	6	3	6, 3	160	73	160, 73	28	PM			North and South	No Access
94410	Pygmy Hippo Exhibit - ZooMonitor Volunteer	Don Finial	eab519ba-e542-400e-abe4-9a9ae907f408	No	2019-01-15 14:49:18	2019-01-15 14:49:18	2019-01-15 14:59:18	2019-01-15 14:54:18	2019-01-15	14:54:18	2019	1	14	Howie,Annie	10	Default Map	20,20	600x600		Interval	Individual	Howie						5	Interval Behaviors	Animal Not Visible										28	PM			North and South	No Access
94410	Pygmy Hippo Exhibit - ZooMonitor Volunteer	Don Finial	eab519ba-e542-400e-abe4-9a9ae907f408	No	2019-01-15 14:49:18	2019-01-15 14:49:18	2019-01-15 14:59:18	2019-01-15 14:55:18	2019-01-15	14:55:18	2019	1	14	Howie,Annie	10	Default Map	20,20	600x600		Interval	Individual	Howie						6	Interval Behaviors	Animal Not Visible										28	PM			North and South	No Access
94410	Pygmy Hippo Exhibit - ZooMonitor Volunteer	Don Finial	eab519ba-e542-400e-abe4-9a9ae907f408	No	2019-01-15 14:49:18	2019-01-15 14:49:18	2019-01-15 14:59:18	2019-01-15 14:56:18	2019-01-15	14:56:18	2019	1	14	Howie,Annie	10	Default Map	20,20	600x600		Interval	Individual	Howie						7	Interval Behaviors	Flehmen		Height	Land	19	6	19, 6	541	153	541, 153	28	PM			North and South	No Access
94410	Pygmy Hippo Exhibit - ZooMonitor Volunteer	Don Finial	eab519ba-e542-400e-abe4-9a9ae907f408	No	2019-01-15 14:49:18	2019-01-15 14:49:18	2019-01-15 14:59:18	2019-01-15 14:57:18	2019-01-15	14:57:18	2019	1	14	Howie,Annie	10	Default Map	20,20	600x600		Interval	Individual	Howie						8	Interval Behaviors	Animal Not Visible										28	PM			North and South	No Access
94410	Pygmy Hippo Exhibit - ZooMonitor Volunteer	Don Finial	eab519ba-e542-400e-abe4-9a9ae907f408	No	2019-01-15 14:49:18	2019-01-15 14:49:18	2019-01-15 14:59:18	2019-01-15 14:58:18	2019-01-15	14:58:18	2019	1	14	Howie,Annie	10	Default Map	20,20	600x600		Interval	Individual	Howie						9	Interval Behaviors	Animal Not Visible										28	PM			North and South	No Access
94410	Pygmy Hippo Exhibit - ZooMonitor Volunteer	Don Finial	eab519ba-e542-400e-abe4-9a9ae907f408	No	2019-01-15 14:49:18	2019-01-15 14:49:18	2019-01-15 14:59:18	2019-01-15 14:59:18	2019-01-15	14:59:18	2019	1	14	Howie,Annie	10	Default Map	20,20	600x600		Interval	Individual	Howie						10	Interval Behaviors	Feed/ Forage/ Drink				2	4	2, 4	43	109	43, 109	28	PM			North and South	No Access
94642	Pygmy Hippo Exhibit - ZooMonitor Volunteer	Kelly O'Nelly	3df7807a-5919-4d69-93da-6b05d21346bf	No	2019-01-18 09:36:19	2019-01-18 09:36:19	2019-01-18 09:46:19	2019-01-18 09:37:19	2019-01-18	09:37:19	2019	1	9	Howie,Annie	10	Default Map	20,20	600x600		Interval	Individual	Annie						1	Interval Behaviors	Sitting/ Lying	Rest	Height	Land	19	7	19, 7	544	182	544, 182	30	AM			No Access	North and South
94642	Pygmy Hippo Exhibit - ZooMonitor Volunteer	Kelly O'Nelly	3df7807a-5919-4d69-93da-6b05d21346bf	No	2019-01-18 09:36:19	2019-01-18 09:36:19	2019-01-18 09:46:19	2019-01-18 09:38:19	2019-01-18	09:38:19	2019	1	9	Howie,Annie	10	Default Map	20,20	600x600		Interval	Individual	Annie						2	Interval Behaviors	Sitting/ Lying	Rest	Height	Land	19	7	19, 7	547	184	547, 184	30	AM			No Access	North and South
94642	Pygmy Hippo Exhibit - ZooMonitor Volunteer	Kelly O'Nelly	3df7807a-5919-4d69-93da-6b05d21346bf	No	2019-01-18 09:36:19	2019-01-18 09:36:19	2019-01-18 09:46:19	2019-01-18 09:39:19	2019-01-18	09:39:19	2019	1	9	Howie,Annie	10	Default Map	20,20	600x600		Interval	Individual	Annie						3	Interval Behaviors	Sitting/ Lying	Rest	Height	Land	19	7	19, 7	549	187	549, 187	30	AM			No Access	North and South
94642	Pygmy Hippo Exhibit - ZooMonitor Volunteer	Kelly O'Nelly	3df7807a-5919-4d69-93da-6b05d21346bf	No	2019-01-18 09:36:19	2019-01-18 09:36:19	2019-01-18 09:46:19	2019-01-18 09:40:19	2019-01-18	09:40:19	2019	1	9	Howie,Annie	10	Default Map	20,20	600x600		Interval	Individual	Annie						4	Interval Behaviors	Sitting/ Lying	Rest	Height	Land	19	7	19, 7	547	187	547, 187	30	AM			No Access	North and South
94642	Pygmy Hippo Exhibit - ZooMonitor Volunteer	Kelly O'Nelly	3df7807a-5919-4d69-93da-6b05d21346bf	No	2019-01-18 09:36:19	2019-01-18 09:36:19	2019-01-18 09:46:19	2019-01-18 09:41:19	2019-01-18	09:41:19	2019	1	9	Howie,Annie	10	Default Map	20,20	600x600		Interval	Individual	Annie						5	Interval Behaviors	Sitting/ Lying	Rest	Height	Land	19	7	19, 7	549	185	549, 185	30	AM			No Access	North and South
94642	Pygmy Hippo Exhibit - ZooMonitor Volunteer	Kelly O'Nelly	3df7807a-5919-4d69-93da-6b05d21346bf	No	2019-01-18 09:36:19	2019-01-18 09:36:19	2019-01-18 09:46:19	2019-01-18 09:42:19	2019-01-18	09:42:19	2019	1	9	Howie,Annie	10	Default Map	20,20	600x600		Interval	Individual	Annie						6	Interval Behaviors	Sitting/ Lying	Rest	Height	Land	19	7	19, 7	547	187	547, 187	30	AM			No Access	North and South
94642	Pygmy Hippo Exhibit - ZooMonitor Volunteer	Kelly O'Nelly	3df7807a-5919-4d69-93da-6b05d21346bf	No	2019-01-18 09:36:19	2019-01-18 09:36:19	2019-01-18 09:46:19	2019-01-18 09:43:19	2019-01-18	09:43:19	2019	1	9	Howie,Annie	10	Default Map	20,20	600x600		Interval	Individual	Annie						7	Interval Behaviors	Sitting/ Lying	Rest	Height	Land	19	7	19, 7	548	188	548, 188	30	AM			No Access	North and South
94642	Pygmy Hippo Exhibit - ZooMonitor Volunteer	Kelly O'Nelly	3df7807a-5919-4d69-93da-6b05d21346bf	No	2019-01-18 09:36:19	2019-01-18 09:36:19	2019-01-18 09:46:19	2019-01-18 09:44:19	2019-01-18	09:44:19	2019	1	9	Howie,Annie	10	Default Map	20,20	600x600		Interval	Individual	Annie						8	Interval Behaviors	Sitting/ Lying	Rest	Height	Land	19	7	19, 7	552	189	552, 189	30	AM			No Access	North and South
94642	Pygmy Hippo Exhibit - ZooMonitor Volunteer	Kelly O'Nelly	3df7807a-5919-4d69-93da-6b05d21346bf	No	2019-01-18 09:36:19	2019-01-18 09:36:19	2019-01-18 09:46:19	2019-01-18 09:45:19	2019-01-18	09:45:19	2019	1	9	Howie,Annie	10	Default Map	20,20	600x600		Interval	Individual	Annie						9	Interval Behaviors	Sitting/ Lying	Rest	Height	Land	19	7	19, 7	548	189	548, 189	30	AM			No Access	North and South
94642	Pygmy Hippo Exhibit - ZooMonitor Volunteer	Kelly O'Nelly	3df7807a-5919-4d69-93da-6b05d21346bf	No	2019-01-18 09:36:19	2019-01-18 09:36:19	2019-01-18 09:46:19	2019-01-18 09:46:19	2019-01-18	09:46:19	2019	1	9	Howie,Annie	10	Default Map	20,20	600x600		Interval	Individual	Annie						10	Interval Behaviors	Sitting/ Lying	Rest	Height	Land	19	7	19, 7	551	189	551, 189	30	AM			No Access	North and South
94630	Pygmy Hippo Exhibit - ZooMonitor Volunteer	Christy Walkers	df9ce85e-a4e4-47a2-9868-e82dd0e064a8	No	2019-01-18 13:37:03	2019-01-18 13:37:03	2019-01-18 13:47:03	2019-01-18 13:38:03	2019-01-18	13:38:03	2019	1	13	Howie,Annie	10	Default Map	20,20	600x600		Interval	Individual	Annie						1	Interval Behaviors	Sitting/ Lying	Alert	Height	Partially Submerged	15	6	15, 6	426	176	426, 176	29	PM			No Access	North and South
94630	Pygmy Hippo Exhibit - ZooMonitor Volunteer	Christy Walkers	df9ce85e-a4e4-47a2-9868-e82dd0e064a8	No	2019-01-18 13:37:03	2019-01-18 13:37:03	2019-01-18 13:47:03	2019-01-18 13:39:03	2019-01-18	13:39:03	2019	1	13	Howie,Annie	10	Default Map	20,20	600x600		Interval	Individual	Annie						2	Interval Behaviors	Sitting/ Lying	Alert	Height	Partially Submerged	15	6	15, 6	425	176	425, 176	29	PM			No Access	North and South
94630	Pygmy Hippo Exhibit - ZooMonitor Volunteer	Christy Walkers	df9ce85e-a4e4-47a2-9868-e82dd0e064a8	No	2019-01-18 13:37:03	2019-01-18 13:37:03	2019-01-18 13:47:03	2019-01-18 13:40:03	2019-01-18	13:40:03	2019	1	13	Howie,Annie	10	Default Map	20,20	600x600		Interval	Individual	Annie						3	Interval Behaviors	Standing/ Floating	Alert	Height	Partially Submerged	14	7	14, 7	411	197	411, 197	29	PM			No Access	North and South
94630	Pygmy Hippo Exhibit - ZooMonitor Volunteer	Christy Walkers	df9ce85e-a4e4-47a2-9868-e82dd0e064a8	No	2019-01-18 13:37:03	2019-01-18 13:37:03	2019-01-18 13:47:03	2019-01-18 13:41:03	2019-01-18	13:41:03	2019	1	13	Howie,Annie	10	Default Map	20,20	600x600		Interval	Individual	Annie						4	Interval Behaviors	Standing/ Floating	Alert	Height	Partially Submerged	14	7	14, 7	410	195	410, 195	29	PM			No Access	North and South
94630	Pygmy Hippo Exhibit - ZooMonitor Volunteer	Christy Walkers	df9ce85e-a4e4-47a2-9868-e82dd0e064a8	No	2019-01-18 13:37:03	2019-01-18 13:37:03	2019-01-18 13:47:03	2019-01-18 13:42:03	2019-01-18	13:42:03	2019	1	13	Howie,Annie	10	Default Map	20,20	600x600		Interval	Individual	Annie						5	Interval Behaviors	Standing/ Floating	Alert	Height	Partially Submerged	14	7	14, 7	410	195	410, 195	29	PM			No Access	North and South
94630	Pygmy Hippo Exhibit - ZooMonitor Volunteer	Christy Walkers	df9ce85e-a4e4-47a2-9868-e82dd0e064a8	No	2019-01-18 13:37:03	2019-01-18 13:37:03	2019-01-18 13:47:03	2019-01-18 13:43:03	2019-01-18	13:43:03	2019	1	13	Howie,Annie	10	Default Map	20,20	600x600		Interval	Individual	Annie						6	Interval Behaviors	Standing/ Floating	Alert	Height	Partially Submerged	14	7	14, 7	411	195	411, 195	29	PM			No Access	North and South
94630	Pygmy Hippo Exhibit - ZooMonitor Volunteer	Christy Walkers	df9ce85e-a4e4-47a2-9868-e82dd0e064a8	No	2019-01-18 13:37:03	2019-01-18 13:37:03	2019-01-18 13:47:03	2019-01-18 13:44:03	2019-01-18	13:44:03	2019	1	13	Howie,Annie	10	Default Map	20,20	600x600		Interval	Individual	Annie						7	Interval Behaviors	Standing/ Floating	Alert	Height	Partially Submerged	14	7	14, 7	411	196	411, 196	29	PM			No Access	North and South
94630	Pygmy Hippo Exhibit - ZooMonitor Volunteer	Christy Walkers	df9ce85e-a4e4-47a2-9868-e82dd0e064a8	No	2019-01-18 13:37:03	2019-01-18 13:37:03	2019-01-18 13:47:03	2019-01-18 13:45:03	2019-01-18	13:45:03	2019	1	13	Howie,Annie	10	Default Map	20,20	600x600		Interval	Individual	Annie						8	Interval Behaviors	Standing/ Floating	Alert	Height	Partially Submerged	14	7	14, 7	411	195	411, 195	29	PM			No Access	North and South
94630	Pygmy Hippo Exhibit - ZooMonitor Volunteer	Christy Walkers	df9ce85e-a4e4-47a2-9868-e82dd0e064a8	No	2019-01-18 13:37:03	2019-01-18 13:37:03	2019-01-18 13:47:03	2019-01-18 13:46:03	2019-01-18	13:46:03	2019	1	13	Howie,Annie	10	Default Map	20,20	600x600		Interval	Individual	Annie						9	Interval Behaviors	Standing/ Floating	Alert	Height	Partially Submerged	14	7	14, 7	411	197	411, 197	29	PM			No Access	North and South
94630	Pygmy Hippo Exhibit - ZooMonitor Volunteer	Christy Walkers	df9ce85e-a4e4-47a2-9868-e82dd0e064a8	No	2019-01-18 13:37:03	2019-01-18 13:37:03	2019-01-18 13:47:03	2019-01-18 13:47:03	2019-01-18	13:47:03	2019	1	13	Howie,Annie	10	Default Map	20,20	600x600		Interval	Individual	Annie						10	Interval Behaviors	Standing/ Floating	Alert	Height	Partially Submerged	14	7	14, 7	412	197	412, 197	29	PM			No Access	North and South
94636	Pygmy Hippo Exhibit - ZooMonitor Volunteer	Christy Walkers	df9ce85e-a4e4-47a2-9868-e82dd0e064a8	No	2019-01-18 14:54:11	2019-01-18 14:54:11	2019-01-18 15:04:11	2019-01-18 14:55:11	2019-01-18	14:55:11	2019	1	14	Howie,Annie	10	Default Map	20,20	600x600		Interval	Individual	Annie						1	Interval Behaviors	Animal Not Visible										29	PM			No Access	North and South
94636	Pygmy Hippo Exhibit - ZooMonitor Volunteer	Christy Walkers	df9ce85e-a4e4-47a2-9868-e82dd0e064a8	No	2019-01-18 14:54:11	2019-01-18 14:54:11	2019-01-18 15:04:11	2019-01-18 14:56:11	2019-01-18	14:56:11	2019	1	14	Howie,Annie	10	Default Map	20,20	600x600		Interval	Individual	Annie						2	Interval Behaviors	Animal Not Visible										29	PM			No Access	North and South
94636	Pygmy Hippo Exhibit - ZooMonitor Volunteer	Christy Walkers	df9ce85e-a4e4-47a2-9868-e82dd0e064a8	No	2019-01-18 14:54:11	2019-01-18 14:54:11	2019-01-18 15:04:11	2019-01-18 14:57:11	2019-01-18	14:57:11	2019	1	14	Howie,Annie	10	Default Map	20,20	600x600		Interval	Individual	Annie						3	Interval Behaviors	Animal Not Visible										29	PM			No Access	North and South
94636	Pygmy Hippo Exhibit - ZooMonitor Volunteer	Christy Walkers	df9ce85e-a4e4-47a2-9868-e82dd0e064a8	No	2019-01-18 14:54:11	2019-01-18 14:54:11	2019-01-18 15:04:11	2019-01-18 14:58:11	2019-01-18	14:58:11	2019	1	14	Howie,Annie	10	Default Map	20,20	600x600		Interval	Individual	Annie						4	Interval Behaviors	Animal Not Visible										29	PM			No Access	North and South
94636	Pygmy Hippo Exhibit - ZooMonitor Volunteer	Christy Walkers	df9ce85e-a4e4-47a2-9868-e82dd0e064a8	No	2019-01-18 14:54:11	2019-01-18 14:54:11	2019-01-18 15:04:11	2019-01-18 14:59:11	2019-01-18	14:59:11	2019	1	14	Howie,Annie	10	Default Map	20,20	600x600		Interval	Individual	Annie						5	Interval Behaviors	Animal Not Visible										29	PM			No Access	North and South
94636	Pygmy Hippo Exhibit - ZooMonitor Volunteer	Christy Walkers	df9ce85e-a4e4-47a2-9868-e82dd0e064a8	No	2019-01-18 14:54:11	2019-01-18 14:54:11	2019-01-18 15:04:11	2019-01-18 15:00:11	2019-01-18	15:00:11	2019	1	15	Howie,Annie	10	Default Map	20,20	600x600		Interval	Individual	Annie						6	Interval Behaviors	Animal Not Visible										29	PM			No Access	North and South
94636	Pygmy Hippo Exhibit - ZooMonitor Volunteer	Christy Walkers	df9ce85e-a4e4-47a2-9868-e82dd0e064a8	No	2019-01-18 14:54:11	2019-01-18 14:54:11	2019-01-18 15:04:11	2019-01-18 15:01:11	2019-01-18	15:01:11	2019	1	15	Howie,Annie	10	Default Map	20,20	600x600		Interval	Individual	Annie						7	Interval Behaviors	Animal Not Visible										29	PM			No Access	North and South
94636	Pygmy Hippo Exhibit - ZooMonitor Volunteer	Christy Walkers	df9ce85e-a4e4-47a2-9868-e82dd0e064a8	No	2019-01-18 14:54:11	2019-01-18 14:54:11	2019-01-18 15:04:11	2019-01-18 15:02:11	2019-01-18	15:02:11	2019	1	15	Howie,Annie	10	Default Map	20,20	600x600		Interval	Individual	Annie						8	Interval Behaviors	Animal Not Visible										29	PM			No Access	North and South
94636	Pygmy Hippo Exhibit - ZooMonitor Volunteer	Christy Walkers	df9ce85e-a4e4-47a2-9868-e82dd0e064a8	No	2019-01-18 14:54:11	2019-01-18 14:54:11	2019-01-18 15:04:11	2019-01-18 15:03:11	2019-01-18	15:03:11	2019	1	15	Howie,Annie	10	Default Map	20,20	600x600		Interval	Individual	Annie						9	Interval Behaviors	Animal Not Visible										29	PM			No Access	North and South
94636	Pygmy Hippo Exhibit - ZooMonitor Volunteer	Christy Walkers	df9ce85e-a4e4-47a2-9868-e82dd0e064a8	No	2019-01-18 14:54:11	2019-01-18 14:54:11	2019-01-18 15:04:11	2019-01-18 15:04:11	2019-01-18	15:04:11	2019	1	15	Howie,Annie	10	Default Map	20,20	600x600		Interval	Individual	Annie						10	Interval Behaviors	Animal Not Visible										29	PM			No Access	North and South
94639	Pygmy Hippo Exhibit - ZooMonitor Volunteer	Christy Walkers	df9ce85e-a4e4-47a2-9868-e82dd0e064a8	No	2019-01-18 15:34:08	2019-01-18 15:34:08	2019-01-18 15:44:08	2019-01-18 15:35:08	2019-01-18	15:35:08	2019	1	15	Howie,Annie	10	Default Map	20,20	600x600		Interval	Individual	Annie						1	Interval Behaviors	Animal Not Visible										29	PM			No Access	North and South
94639	Pygmy Hippo Exhibit - ZooMonitor Volunteer	Christy Walkers	df9ce85e-a4e4-47a2-9868-e82dd0e064a8	No	2019-01-18 15:34:08	2019-01-18 15:34:08	2019-01-18 15:44:08	2019-01-18 15:36:08	2019-01-18	15:36:08	2019	1	15	Howie,Annie	10	Default Map	20,20	600x600		Interval	Individual	Annie						2	Interval Behaviors	Animal Not Visible										29	PM			No Access	North and South
94639	Pygmy Hippo Exhibit - ZooMonitor Volunteer	Christy Walkers	df9ce85e-a4e4-47a2-9868-e82dd0e064a8	No	2019-01-18 15:34:08	2019-01-18 15:34:08	2019-01-18 15:44:08	2019-01-18 15:37:08	2019-01-18	15:37:08	2019	1	15	Howie,Annie	10	Default Map	20,20	600x600		Interval	Individual	Annie						3	Interval Behaviors	Animal Not Visible										29	PM			No Access	North and South
94639	Pygmy Hippo Exhibit - ZooMonitor Volunteer	Christy Walkers	df9ce85e-a4e4-47a2-9868-e82dd0e064a8	No	2019-01-18 15:34:08	2019-01-18 15:34:08	2019-01-18 15:44:08	2019-01-18 15:38:08	2019-01-18	15:38:08	2019	1	15	Howie,Annie	10	Default Map	20,20	600x600		Interval	Individual	Annie						4	Interval Behaviors	Animal Not Visible										29	PM			No Access	North and South
94639	Pygmy Hippo Exhibit - ZooMonitor Volunteer	Christy Walkers	df9ce85e-a4e4-47a2-9868-e82dd0e064a8	No	2019-01-18 15:34:08	2019-01-18 15:34:08	2019-01-18 15:44:08	2019-01-18 15:39:08	2019-01-18	15:39:08	2019	1	15	Howie,Annie	10	Default Map	20,20	600x600		Interval	Individual	Annie						5	Interval Behaviors	Animal Not Visible										29	PM			No Access	North and South
94639	Pygmy Hippo Exhibit - ZooMonitor Volunteer	Christy Walkers	df9ce85e-a4e4-47a2-9868-e82dd0e064a8	No	2019-01-18 15:34:08	2019-01-18 15:34:08	2019-01-18 15:44:08	2019-01-18 15:40:08	2019-01-18	15:40:08	2019	1	15	Howie,Annie	10	Default Map	20,20	600x600		Interval	Individual	Annie						6	Interval Behaviors	Animal Not Visible										29	PM			No Access	North and South
94639	Pygmy Hippo Exhibit - ZooMonitor Volunteer	Christy Walkers	df9ce85e-a4e4-47a2-9868-e82dd0e064a8	No	2019-01-18 15:34:08	2019-01-18 15:34:08	2019-01-18 15:44:08	2019-01-18 15:41:08	2019-01-18	15:41:08	2019	1	15	Howie,Annie	10	Default Map	20,20	600x600		Interval	Individual	Annie						7	Interval Behaviors	Animal Not Visible										29	PM			No Access	North and South
94639	Pygmy Hippo Exhibit - ZooMonitor Volunteer	Christy Walkers	df9ce85e-a4e4-47a2-9868-e82dd0e064a8	No	2019-01-18 15:34:08	2019-01-18 15:34:08	2019-01-18 15:44:08	2019-01-18 15:42:08	2019-01-18	15:42:08	2019	1	15	Howie,Annie	10	Default Map	20,20	600x600		Interval	Individual	Annie						8	Interval Behaviors	Animal Not Visible										29	PM			No Access	North and South
94639	Pygmy Hippo Exhibit - ZooMonitor Volunteer	Christy Walkers	df9ce85e-a4e4-47a2-9868-e82dd0e064a8	No	2019-01-18 15:34:08	2019-01-18 15:34:08	2019-01-18 15:44:08	2019-01-18 15:43:08	2019-01-18	15:43:08	2019	1	15	Howie,Annie	10	Default Map	20,20	600x600		Interval	Individual	Annie						9	Interval Behaviors	Animal Not Visible										29	PM			No Access	North and South
94639	Pygmy Hippo Exhibit - ZooMonitor Volunteer	Christy Walkers	df9ce85e-a4e4-47a2-9868-e82dd0e064a8	No	2019-01-18 15:34:08	2019-01-18 15:34:08	2019-01-18 15:44:08	2019-01-18 15:44:08	2019-01-18	15:44:08	2019	1	15	Howie,Annie	10	Default Map	20,20	600x600		Interval	Individual	Annie						10	Interval Behaviors	Animal Not Visible										29	PM			No Access	North and South
94708	Pygmy Hippo Exhibit - ZooMonitor Volunteer	Philip Lostt	d17278b5-4e3b-4a78-ba98-7d25ed29e5dc	No	2019-01-21 11:00:39	2019-01-21 11:00:39	2019-01-21 11:10:39	2019-01-21 11:01:39	2019-01-21	11:01:39	2019	1	11	Howie,Annie	10	Default Map	20,20	600x600		Interval	Individual	Howie						1	Interval Behaviors	Sitting/ Lying	Rest	Height	Partially Submerged	12	3	12, 3	350	88	350, 88	17	AM			North and South	No Access
94708	Pygmy Hippo Exhibit - ZooMonitor Volunteer	Philip Lostt	d17278b5-4e3b-4a78-ba98-7d25ed29e5dc	No	2019-01-21 11:00:39	2019-01-21 11:00:39	2019-01-21 11:10:39	2019-01-21 11:02:39	2019-01-21	11:02:39	2019	1	11	Howie,Annie	10	Default Map	20,20	600x600		Interval	Individual	Howie						2	Interval Behaviors	Sitting/ Lying	Rest	Height	Partially Submerged	12	3	12, 3	345	90	345, 90	17	AM			North and South	No Access
94708	Pygmy Hippo Exhibit - ZooMonitor Volunteer	Philip Lostt	d17278b5-4e3b-4a78-ba98-7d25ed29e5dc	No	2019-01-21 11:00:39	2019-01-21 11:00:39	2019-01-21 11:10:39	2019-01-21 11:03:39	2019-01-21	11:03:39	2019	1	11	Howie,Annie	10	Default Map	20,20	600x600		Interval	Individual	Howie						3	Interval Behaviors	Sitting/ Lying	Rest	Height	Partially Submerged	12	4	12, 4	351	95	351, 95	17	AM			North and South	No Access
94708	Pygmy Hippo Exhibit - ZooMonitor Volunteer	Philip Lostt	d17278b5-4e3b-4a78-ba98-7d25ed29e5dc	No	2019-01-21 11:00:39	2019-01-21 11:00:39	2019-01-21 11:10:39	2019-01-21 11:04:39	2019-01-21	11:04:39	2019	1	11	Howie,Annie	10	Default Map	20,20	600x600		Interval	Individual	Howie						4	Interval Behaviors	Sitting/ Lying	Rest	Height	Partially Submerged	12	3	12, 3	350	89	350, 89	17	AM			North and South	No Access
94708	Pygmy Hippo Exhibit - ZooMonitor Volunteer	Philip Lostt	d17278b5-4e3b-4a78-ba98-7d25ed29e5dc	No	2019-01-21 11:00:39	2019-01-21 11:00:39	2019-01-21 11:10:39	2019-01-21 11:05:39	2019-01-21	11:05:39	2019	1	11	Howie,Annie	10	Default Map	20,20	600x600		Interval	Individual	Howie						5	Interval Behaviors	Sitting/ Lying	Rest	Height	Partially Submerged	12	3	12, 3	352	89	352, 89	17	AM			North and South	No Access
94708	Pygmy Hippo Exhibit - ZooMonitor Volunteer	Philip Lostt	d17278b5-4e3b-4a78-ba98-7d25ed29e5dc	No	2019-01-21 11:00:39	2019-01-21 11:00:39	2019-01-21 11:10:39	2019-01-21 11:06:39	2019-01-21	11:06:39	2019	1	11	Howie,Annie	10	Default Map	20,20	600x600		Interval	Individual	Howie						6	Interval Behaviors	Sitting/ Lying	Rest	Height	Partially Submerged	12	3	12, 3	354	86	354, 86	17	AM			North and South	No Access
94708	Pygmy Hippo Exhibit - ZooMonitor Volunteer	Philip Lostt	d17278b5-4e3b-4a78-ba98-7d25ed29e5dc	No	2019-01-21 11:00:39	2019-01-21 11:00:39	2019-01-21 11:10:39	2019-01-21 11:07:39	2019-01-21	11:07:39	2019	1	11	Howie,Annie	10	Default Map	20,20	600x600		Interval	Individual	Howie						7	Interval Behaviors	Sitting/ Lying	Rest	Height	Partially Submerged	12	4	12, 4	352	91	352, 91	17	AM			North and South	No Access
94708	Pygmy Hippo Exhibit - ZooMonitor Volunteer	Philip Lostt	d17278b5-4e3b-4a78-ba98-7d25ed29e5dc	No	2019-01-21 11:00:39	2019-01-21 11:00:39	2019-01-21 11:10:39	2019-01-21 11:08:39	2019-01-21	11:08:39	2019	1	11	Howie,Annie	10	Default Map	20,20	600x600		Interval	Individual	Howie						8	Interval Behaviors	Sitting/ Lying	Rest	Height	Partially Submerged	12	3	12, 3	355	88	355, 88	17	AM			North and South	No Access
94708	Pygmy Hippo Exhibit - ZooMonitor Volunteer	Philip Lostt	d17278b5-4e3b-4a78-ba98-7d25ed29e5dc	No	2019-01-21 11:00:39	2019-01-21 11:00:39	2019-01-21 11:10:39	2019-01-21 11:09:39	2019-01-21	11:09:39	2019	1	11	Howie,Annie	10	Default Map	20,20	600x600		Interval	Individual	Howie						9	Interval Behaviors	Sitting/ Lying	Rest	Height	Partially Submerged	12	4	12, 4	348	92	348, 92	17	AM			North and South	No Access
94708	Pygmy Hippo Exhibit - ZooMonitor Volunteer	Philip Lostt	d17278b5-4e3b-4a78-ba98-7d25ed29e5dc	No	2019-01-21 11:00:39	2019-01-21 11:00:39	2019-01-21 11:10:39	2019-01-21 11:10:39	2019-01-21	11:10:39	2019	1	11	Howie,Annie	10	Default Map	20,20	600x600		Interval	Individual	Howie						10	Interval Behaviors	Sitting/ Lying	Rest			12	3	12, 3	352	84	352, 84	17	AM			North and South	No Access
94727	Pygmy Hippo Exhibit - ZooMonitor Volunteer	Cary Liebowitz	66cece81-a657-4cf4-897c-78a1b583cccb	No	2019-01-21 14:04:00	2019-01-21 14:04:00	2019-01-21 14:14:00	2019-01-21 14:05:00	2019-01-21	14:05:00	2019	1	14	Howie,Annie	10	Default Map	20,20	600x600		Interval	Individual	Howie						1	Interval Behaviors	Sitting/ Lying	Rest	Height	Partially Submerged	4	5	4, 5	111	147	111, 147	16	PM			North and South	No Access
94727	Pygmy Hippo Exhibit - ZooMonitor Volunteer	Cary Liebowitz	66cece81-a657-4cf4-897c-78a1b583cccb	No	2019-01-21 14:04:00	2019-01-21 14:04:00	2019-01-21 14:14:00	2019-01-21 14:06:00	2019-01-21	14:06:00	2019	1	14	Howie,Annie	10	Default Map	20,20	600x600		Interval	Individual	Howie						2	Interval Behaviors	Sitting/ Lying	Rest	Height	Partially Submerged	4	6	4, 6	112	152	112, 152	16	PM			North and South	No Access
94727	Pygmy Hippo Exhibit - ZooMonitor Volunteer	Cary Liebowitz	66cece81-a657-4cf4-897c-78a1b583cccb	No	2019-01-21 14:04:00	2019-01-21 14:04:00	2019-01-21 14:14:00	2019-01-21 14:07:00	2019-01-21	14:07:00	2019	1	14	Howie,Annie	10	Default Map	20,20	600x600		Interval	Individual	Howie						3	Interval Behaviors	Sitting/ Lying	Alert	Height	Partially Submerged	4	5	4, 5	111	146	111, 146	16	PM			North and South	No Access
94727	Pygmy Hippo Exhibit - ZooMonitor Volunteer	Cary Liebowitz	66cece81-a657-4cf4-897c-78a1b583cccb	No	2019-01-21 14:04:00	2019-01-21 14:04:00	2019-01-21 14:14:00	2019-01-21 14:08:00	2019-01-21	14:08:00	2019	1	14	Howie,Annie	10	Default Map	20,20	600x600		Interval	Individual	Howie						4	Interval Behaviors	Behavior Obscured		Height	Partially Submerged	13	4	13, 4	365	95	365, 95	16	PM			North and South	No Access
94727	Pygmy Hippo Exhibit - ZooMonitor Volunteer	Cary Liebowitz	66cece81-a657-4cf4-897c-78a1b583cccb	No	2019-01-21 14:04:00	2019-01-21 14:04:00	2019-01-21 14:14:00	2019-01-21 14:09:00	2019-01-21	14:09:00	2019	1	14	Howie,Annie	10	Default Map	20,20	600x600		Interval	Individual	Howie						5	Interval Behaviors	Behavior Obscured		Height	Land	12	3	12, 3	350	67	350, 67	16	PM			North and South	No Access
94727	Pygmy Hippo Exhibit - ZooMonitor Volunteer	Cary Liebowitz	66cece81-a657-4cf4-897c-78a1b583cccb	No	2019-01-21 14:04:00	2019-01-21 14:04:00	2019-01-21 14:14:00	2019-01-21 14:10:00	2019-01-21	14:10:00	2019	1	14	Howie,Annie	10	Default Map	20,20	600x600		Interval	Individual	Howie						6	Interval Behaviors	Feed/ Forage/ Drink		Height	Land	16	4	16, 4	454	92	454, 92	16	PM			North and South	No Access
94727	Pygmy Hippo Exhibit - ZooMonitor Volunteer	Cary Liebowitz	66cece81-a657-4cf4-897c-78a1b583cccb	No	2019-01-21 14:04:00	2019-01-21 14:04:00	2019-01-21 14:14:00	2019-01-21 14:11:00	2019-01-21	14:11:00	2019	1	14	Howie,Annie	10	Default Map	20,20	600x600		Interval	Individual	Howie						7	Interval Behaviors	Standing/ Floating	Alert	Height	Partially Submerged	5	5	5, 5	131	135	131, 135	16	PM			North and South	No Access
94727	Pygmy Hippo Exhibit - ZooMonitor Volunteer	Cary Liebowitz	66cece81-a657-4cf4-897c-78a1b583cccb	No	2019-01-21 14:04:00	2019-01-21 14:04:00	2019-01-21 14:14:00	2019-01-21 14:12:00	2019-01-21	14:12:00	2019	1	14	Howie,Annie	10	Default Map	20,20	600x600		Interval	Individual	Howie						8	Interval Behaviors	Behavior Obscured		Height	Land	7	3	7, 3	196	77	196, 77	16	PM			North and South	No Access
94727	Pygmy Hippo Exhibit - ZooMonitor Volunteer	Cary Liebowitz	66cece81-a657-4cf4-897c-78a1b583cccb	No	2019-01-21 14:04:00	2019-01-21 14:04:00	2019-01-21 14:14:00	2019-01-21 14:13:00	2019-01-21	14:13:00	2019	1	14	Howie,Annie	10	Default Map	20,20	600x600		Interval	Individual	Howie						9	Interval Behaviors	Animal Not Visible										16	PM			North and South	No Access
94727	Pygmy Hippo Exhibit - ZooMonitor Volunteer	Cary Liebowitz	66cece81-a657-4cf4-897c-78a1b583cccb	No	2019-01-21 14:04:00	2019-01-21 14:04:00	2019-01-21 14:14:00	2019-01-21 14:14:00	2019-01-21	14:14:00	2019	1	14	Howie,Annie	10	Default Map	20,20	600x600		Interval	Individual	Howie						10	Interval Behaviors	Walk/ Run		Height	Partially Submerged	3	7	3, 7	77	194	77, 194	16	PM			North and South	No Access
94731	Pygmy Hippo Exhibit - ZooMonitor Volunteer	Cary Liebowitz	66cece81-a657-4cf4-897c-78a1b583cccb	No	2019-01-21 15:04:51	2019-01-21 15:04:51	2019-01-21 15:14:51	2019-01-21 15:05:51	2019-01-21	15:05:51	2019	1	15	Howie,Annie	10	Default Map	20,20	600x600		Interval	Individual	Howie						1	Interval Behaviors	Behavior Obscured		Height	Land	6	3	6, 3	179	82	179, 82	16	PM			North and South	No Access
94731	Pygmy Hippo Exhibit - ZooMonitor Volunteer	Cary Liebowitz	66cece81-a657-4cf4-897c-78a1b583cccb	No	2019-01-21 15:04:51	2019-01-21 15:04:51	2019-01-21 15:14:51	2019-01-21 15:06:51	2019-01-21	15:06:51	2019	1	15	Howie,Annie	10	Default Map	20,20	600x600		Interval	Individual	Howie						2	Interval Behaviors	Animal Not Visible										16	PM			North and South	No Access
94731	Pygmy Hippo Exhibit - ZooMonitor Volunteer	Cary Liebowitz	66cece81-a657-4cf4-897c-78a1b583cccb	No	2019-01-21 15:04:51	2019-01-21 15:04:51	2019-01-21 15:14:51	2019-01-21 15:07:51	2019-01-21	15:07:51	2019	1	15	Howie,Annie	10	Default Map	20,20	600x600		Interval	Individual	Howie						3	Interval Behaviors	Swimming		Height	Submerged	14	6	14, 6	401	155	401, 155	16	PM			North and South	No Access
94731	Pygmy Hippo Exhibit - ZooMonitor Volunteer	Cary Liebowitz	66cece81-a657-4cf4-897c-78a1b583cccb	No	2019-01-21 15:04:51	2019-01-21 15:04:51	2019-01-21 15:14:51	2019-01-21 15:08:51	2019-01-21	15:08:51	2019	1	15	Howie,Annie	10	Default Map	20,20	600x600		Interval	Individual	Howie						4	Interval Behaviors	Walk/ Run		Height	Land	15	4	15, 4	443	92	443, 92	16	PM			North and South	No Access
94731	Pygmy Hippo Exhibit - ZooMonitor Volunteer	Cary Liebowitz	66cece81-a657-4cf4-897c-78a1b583cccb	No	2019-01-21 15:04:51	2019-01-21 15:04:51	2019-01-21 15:14:51	2019-01-21 15:09:51	2019-01-21	15:09:51	2019	1	15	Howie,Annie	10	Default Map	20,20	600x600		Interval	Individual	Howie						5	Interval Behaviors	Standing/ Floating	Alert	Height	Land	14	3	14, 3	411	84	411, 84	16	PM			North and South	No Access
94731	Pygmy Hippo Exhibit - ZooMonitor Volunteer	Cary Liebowitz	66cece81-a657-4cf4-897c-78a1b583cccb	No	2019-01-21 15:04:51	2019-01-21 15:04:51	2019-01-21 15:14:51	2019-01-21 15:10:51	2019-01-21	15:10:51	2019	1	15	Howie,Annie	10	Default Map	20,20	600x600		Interval	Individual	Howie						6	Interval Behaviors	Wall Swimming		Height	Submerged	7	8	7, 8	196	221	196, 221	16	PM			North and South	No Access
94731	Pygmy Hippo Exhibit - ZooMonitor Volunteer	Cary Liebowitz	66cece81-a657-4cf4-897c-78a1b583cccb	No	2019-01-21 15:04:51	2019-01-21 15:04:51	2019-01-21 15:14:51	2019-01-21 15:11:51	2019-01-21	15:11:51	2019	1	15	Howie,Annie	10	Default Map	20,20	600x600		Interval	Individual	Howie						7	Interval Behaviors	Wall Swimming		Height	Submerged	7	8	7, 8	187	217	187, 217	16	PM			North and South	No Access
94731	Pygmy Hippo Exhibit - ZooMonitor Volunteer	Cary Liebowitz	66cece81-a657-4cf4-897c-78a1b583cccb	No	2019-01-21 15:04:51	2019-01-21 15:04:51	2019-01-21 15:14:51	2019-01-21 15:12:51	2019-01-21	15:12:51	2019	1	15	Howie,Annie	10	Default Map	20,20	600x600		Interval	Individual	Howie						8	Interval Behaviors	Wall Swimming		Height	Submerged	7	8	7, 8	203	214	203, 214	16	PM			North and South	No Access
94731	Pygmy Hippo Exhibit - ZooMonitor Volunteer	Cary Liebowitz	66cece81-a657-4cf4-897c-78a1b583cccb	No	2019-01-21 15:04:51	2019-01-21 15:04:51	2019-01-21 15:14:51	2019-01-21 15:13:51	2019-01-21	15:13:51	2019	1	15	Howie,Annie	10	Default Map	20,20	600x600		Interval	Individual	Howie						9	Interval Behaviors	Wall Swimming		Height	Submerged	7	8	7, 8	182	225	182, 225	16	PM			North and South	No Access
94731	Pygmy Hippo Exhibit - ZooMonitor Volunteer	Cary Liebowitz	66cece81-a657-4cf4-897c-78a1b583cccb	No	2019-01-21 15:04:51	2019-01-21 15:04:51	2019-01-21 15:14:51	2019-01-21 15:14:51	2019-01-21	15:14:51	2019	1	15	Howie,Annie	10	Default Map	20,20	600x600		Interval	Individual	Howie						10	Interval Behaviors	Wall Swimming		Height	Submerged	6	8	6, 8	178	219	178, 219	16	PM			North and South	No Access
94793	Pygmy Hippo Exhibit - ZooMonitor Volunteer	Kelly O'Nelly	3df7807a-5919-4d69-93da-6b05d21346bf	No	2019-01-22 07:03:13	2019-01-22 07:03:13	2019-01-22 07:13:13	2019-01-22 07:04:13	2019-01-22	07:04:13	2019	1	7	Howie,Annie	10	Default Map	20,20	600x600		Interval	Individual	Howie						1	Interval Behaviors	Sitting/ Lying	Alert	Height	Partially Submerged	15	7	15, 7	443	198	443, 198	19	AM			North and South	No Access
94793	Pygmy Hippo Exhibit - ZooMonitor Volunteer	Kelly O'Nelly	3df7807a-5919-4d69-93da-6b05d21346bf	No	2019-01-22 07:03:13	2019-01-22 07:03:13	2019-01-22 07:13:13	2019-01-22 07:05:13	2019-01-22	07:05:13	2019	1	7	Howie,Annie	10	Default Map	20,20	600x600		Interval	Individual	Howie						2	Interval Behaviors	Sitting/ Lying	Alert	Height	Partially Submerged	15	7	15, 7	449	200	449, 200	19	AM			North and South	No Access
94793	Pygmy Hippo Exhibit - ZooMonitor Volunteer	Kelly O'Nelly	3df7807a-5919-4d69-93da-6b05d21346bf	No	2019-01-22 07:03:13	2019-01-22 07:03:13	2019-01-22 07:13:13	2019-01-22 07:06:13	2019-01-22	07:06:13	2019	1	7	Howie,Annie	10	Default Map	20,20	600x600		Interval	Individual	Howie						3	Interval Behaviors	Sitting/ Lying	Alert	Height	Partially Submerged	15	7	15, 7	449	205	449, 205	19	AM			North and South	No Access
94793	Pygmy Hippo Exhibit - ZooMonitor Volunteer	Kelly O'Nelly	3df7807a-5919-4d69-93da-6b05d21346bf	No	2019-01-22 07:03:13	2019-01-22 07:03:13	2019-01-22 07:13:13	2019-01-22 07:07:13	2019-01-22	07:07:13	2019	1	7	Howie,Annie	10	Default Map	20,20	600x600		Interval	Individual	Howie						4	Interval Behaviors	Sitting/ Lying	Alert	Height	Partially Submerged	15	7	15, 7	450	203	450, 203	19	AM			North and South	No Access
94793	Pygmy Hippo Exhibit - ZooMonitor Volunteer	Kelly O'Nelly	3df7807a-5919-4d69-93da-6b05d21346bf	No	2019-01-22 07:03:13	2019-01-22 07:03:13	2019-01-22 07:13:13	2019-01-22 07:08:13	2019-01-22	07:08:13	2019	1	7	Howie,Annie	10	Default Map	20,20	600x600		Interval	Individual	Howie						5	Interval Behaviors	Standing/ Floating	Alert			14	7	14, 7	418	202	418, 202	19	AM			North and South	No Access
94793	Pygmy Hippo Exhibit - ZooMonitor Volunteer	Kelly O'Nelly	3df7807a-5919-4d69-93da-6b05d21346bf	No	2019-01-22 07:03:13	2019-01-22 07:03:13	2019-01-22 07:13:13	2019-01-22 07:09:13	2019-01-22	07:09:13	2019	1	7	Howie,Annie	10	Default Map	20,20	600x600		Interval	Individual	Howie						6	Interval Behaviors	Standing/ Floating	Alert	Height	Partially Submerged	14	7	14, 7	419	201	419, 201	19	AM			North and South	No Access
94793	Pygmy Hippo Exhibit - ZooMonitor Volunteer	Kelly O'Nelly	3df7807a-5919-4d69-93da-6b05d21346bf	No	2019-01-22 07:03:13	2019-01-22 07:03:13	2019-01-22 07:13:13	2019-01-22 07:10:13	2019-01-22	07:10:13	2019	1	7	Howie,Annie	10	Default Map	20,20	600x600		Interval	Individual	Howie						7	Interval Behaviors	Standing/ Floating	Alert	Height	Partially Submerged	14	7	14, 7	415	199	415, 199	19	AM			North and South	No Access
94793	Pygmy Hippo Exhibit - ZooMonitor Volunteer	Kelly O'Nelly	3df7807a-5919-4d69-93da-6b05d21346bf	No	2019-01-22 07:03:13	2019-01-22 07:03:13	2019-01-22 07:13:13	2019-01-22 07:11:13	2019-01-22	07:11:13	2019	1	7	Howie,Annie	10	Default Map	20,20	600x600		Interval	Individual	Howie						8	Interval Behaviors	Walk/ Run		Height	Partially Submerged	5	5	5, 5	132	132	132, 132	19	AM			North and South	No Access
94793	Pygmy Hippo Exhibit - ZooMonitor Volunteer	Kelly O'Nelly	3df7807a-5919-4d69-93da-6b05d21346bf	No	2019-01-22 07:03:13	2019-01-22 07:03:13	2019-01-22 07:13:13	2019-01-22 07:12:13	2019-01-22	07:12:13	2019	1	7	Howie,Annie	10	Default Map	20,20	600x600		Interval	Individual	Howie						9	Interval Behaviors	Animal Not Visible										19	AM			North and South	No Access
94793	Pygmy Hippo Exhibit - ZooMonitor Volunteer	Kelly O'Nelly	3df7807a-5919-4d69-93da-6b05d21346bf	No	2019-01-22 07:03:13	2019-01-22 07:03:13	2019-01-22 07:13:13	2019-01-22 07:13:13	2019-01-22	07:13:13	2019	1	7	Howie,Annie	10	Default Map	20,20	600x600		Interval	Individual	Howie						10	Interval Behaviors	Animal Not Visible										19	AM			North and South	No Access
94756	Pygmy Hippo Exhibit - ZooMonitor Volunteer	Cindy Rotary	df9ce85e-a4e4-47a2-9868-e82dd0e064a8	No	2019-01-22 10:44:44	2019-01-22 10:44:44	2019-01-22 10:54:44	2019-01-22 10:45:44	2019-01-22	10:45:44	2019	1	10	Howie,Annie	10	Default Map	20,20	600x600		Interval	Individual	Annie						1	Interval Behaviors	Sitting/ Lying	Rest	Height	Land	20	7	20, 7	578	203	578, 203	23	AM			No Access	North and South
94756	Pygmy Hippo Exhibit - ZooMonitor Volunteer	Cindy Rotary	df9ce85e-a4e4-47a2-9868-e82dd0e064a8	No	2019-01-22 10:44:44	2019-01-22 10:44:44	2019-01-22 10:54:44	2019-01-22 10:46:44	2019-01-22	10:46:44	2019	1	10	Howie,Annie	10	Default Map	20,20	600x600		Interval	Individual	Annie						2	Interval Behaviors	Sitting/ Lying	Rest	Height	Land	20	7	20, 7	578	204	578, 204	23	AM			No Access	North and South
94756	Pygmy Hippo Exhibit - ZooMonitor Volunteer	Cindy Rotary	df9ce85e-a4e4-47a2-9868-e82dd0e064a8	No	2019-01-22 10:44:44	2019-01-22 10:44:44	2019-01-22 10:54:44	2019-01-22 10:47:44	2019-01-22	10:47:44	2019	1	10	Howie,Annie	10	Default Map	20,20	600x600		Interval	Individual	Annie						3	Interval Behaviors	Sitting/ Lying	Rest	Height	Land	20	7	20, 7	578	204	578, 204	23	AM			No Access	North and South
94756	Pygmy Hippo Exhibit - ZooMonitor Volunteer	Cindy Rotary	df9ce85e-a4e4-47a2-9868-e82dd0e064a8	No	2019-01-22 10:44:44	2019-01-22 10:44:44	2019-01-22 10:54:44	2019-01-22 10:48:44	2019-01-22	10:48:44	2019	1	10	Howie,Annie	10	Default Map	20,20	600x600		Interval	Individual	Annie						4	Interval Behaviors	Sitting/ Lying	Rest	Height	Land	20	7	20, 7	576	204	576, 204	23	AM			No Access	North and South
94756	Pygmy Hippo Exhibit - ZooMonitor Volunteer	Cindy Rotary	df9ce85e-a4e4-47a2-9868-e82dd0e064a8	No	2019-01-22 10:44:44	2019-01-22 10:44:44	2019-01-22 10:54:44	2019-01-22 10:49:44	2019-01-22	10:49:44	2019	1	10	Howie,Annie	10	Default Map	20,20	600x600		Interval	Individual	Annie						5	Interval Behaviors	Sitting/ Lying	Rest	Height	Land	20	7	20, 7	577	203	577, 203	23	AM			No Access	North and South
94756	Pygmy Hippo Exhibit - ZooMonitor Volunteer	Cindy Rotary	df9ce85e-a4e4-47a2-9868-e82dd0e064a8	No	2019-01-22 10:44:44	2019-01-22 10:44:44	2019-01-22 10:54:44	2019-01-22 10:50:44	2019-01-22	10:50:44	2019	1	10	Howie,Annie	10	Default Map	20,20	600x600		Interval	Individual	Annie						6	Interval Behaviors	Sitting/ Lying	Rest	Height	Land	20	7	20, 7	578	205	578, 205	23	AM			No Access	North and South
94756	Pygmy Hippo Exhibit - ZooMonitor Volunteer	Cindy Rotary	df9ce85e-a4e4-47a2-9868-e82dd0e064a8	No	2019-01-22 10:44:44	2019-01-22 10:44:44	2019-01-22 10:54:44	2019-01-22 10:51:44	2019-01-22	10:51:44	2019	1	10	Howie,Annie	10	Default Map	20,20	600x600		Interval	Individual	Annie						7	Interval Behaviors	Sitting/ Lying	Rest	Height	Land	20	7	20, 7	580	202	580, 202	23	AM			No Access	North and South
94756	Pygmy Hippo Exhibit - ZooMonitor Volunteer	Cindy Rotary	df9ce85e-a4e4-47a2-9868-e82dd0e064a8	No	2019-01-22 10:44:44	2019-01-22 10:44:44	2019-01-22 10:54:44	2019-01-22 10:52:44	2019-01-22	10:52:44	2019	1	10	Howie,Annie	10	Default Map	20,20	600x600		Interval	Individual	Annie						8	Interval Behaviors	Sitting/ Lying	Rest	Height	Land	20	7	20, 7	575	203	575, 203	23	AM			No Access	North and South
94756	Pygmy Hippo Exhibit - ZooMonitor Volunteer	Cindy Rotary	df9ce85e-a4e4-47a2-9868-e82dd0e064a8	No	2019-01-22 10:44:44	2019-01-22 10:44:44	2019-01-22 10:54:44	2019-01-22 10:53:44	2019-01-22	10:53:44	2019	1	10	Howie,Annie	10	Default Map	20,20	600x600		Interval	Individual	Annie						9	Interval Behaviors	Sitting/ Lying	Rest	Height	Land	20	7	20, 7	573	204	573, 204	23	AM			No Access	North and South
94756	Pygmy Hippo Exhibit - ZooMonitor Volunteer	Cindy Rotary	df9ce85e-a4e4-47a2-9868-e82dd0e064a8	No	2019-01-22 10:44:44	2019-01-22 10:44:44	2019-01-22 10:54:44	2019-01-22 10:54:44	2019-01-22	10:54:44	2019	1	10	Howie,Annie	10	Default Map	20,20	600x600		Interval	Individual	Annie						10	Interval Behaviors	Sitting/ Lying	Alert	Height	Land	20	7	20, 7	576	203	576, 203	23	AM			No Access	North and South
94763	Pygmy Hippo Exhibit - ZooMonitor Volunteer	Cindy Rotary	df9ce85e-a4e4-47a2-9868-e82dd0e064a8	No	2019-01-22 11:42:26	2019-01-22 11:42:26	2019-01-22 11:52:26	2019-01-22 11:43:26	2019-01-22	11:43:26	2019	1	11	Howie,Annie	10	Default Map	20,20	600x600		Interval	Individual	Annie						1	Interval Behaviors	Sitting/ Lying	Rest	Height	Land	20	7	20, 7	571	203	571, 203	25	AM			No Access	North and South
94763	Pygmy Hippo Exhibit - ZooMonitor Volunteer	Cindy Rotary	df9ce85e-a4e4-47a2-9868-e82dd0e064a8	No	2019-01-22 11:42:26	2019-01-22 11:42:26	2019-01-22 11:52:26	2019-01-22 11:44:26	2019-01-22	11:44:26	2019	1	11	Howie,Annie	10	Default Map	20,20	600x600		Interval	Individual	Annie						2	Interval Behaviors	Sitting/ Lying	Rest	Height	Land	20	7	20, 7	571	203	571, 203	25	AM			No Access	North and South
94763	Pygmy Hippo Exhibit - ZooMonitor Volunteer	Cindy Rotary	df9ce85e-a4e4-47a2-9868-e82dd0e064a8	No	2019-01-22 11:42:26	2019-01-22 11:42:26	2019-01-22 11:52:26	2019-01-22 11:45:26	2019-01-22	11:45:26	2019	1	11	Howie,Annie	10	Default Map	20,20	600x600		Interval	Individual	Annie						3	Interval Behaviors	Sitting/ Lying	Rest	Height	Land	20	7	20, 7	572	205	572, 205	25	AM			No Access	North and South
94763	Pygmy Hippo Exhibit - ZooMonitor Volunteer	Cindy Rotary	df9ce85e-a4e4-47a2-9868-e82dd0e064a8	No	2019-01-22 11:42:26	2019-01-22 11:42:26	2019-01-22 11:52:26	2019-01-22 11:46:26	2019-01-22	11:46:26	2019	1	11	Howie,Annie	10	Default Map	20,20	600x600		Interval	Individual	Annie						4	Interval Behaviors	Sitting/ Lying	Rest	Height	Land	20	7	20, 7	577	203	577, 203	25	AM			No Access	North and South
94763	Pygmy Hippo Exhibit - ZooMonitor Volunteer	Cindy Rotary	df9ce85e-a4e4-47a2-9868-e82dd0e064a8	No	2019-01-22 11:42:26	2019-01-22 11:42:26	2019-01-22 11:52:26	2019-01-22 11:47:26	2019-01-22	11:47:26	2019	1	11	Howie,Annie	10	Default Map	20,20	600x600		Interval	Individual	Annie						5	Interval Behaviors	Sitting/ Lying	Rest	Height	Land	20	7	20, 7	579	203	579, 203	25	AM			No Access	North and South
94763	Pygmy Hippo Exhibit - ZooMonitor Volunteer	Cindy Rotary	df9ce85e-a4e4-47a2-9868-e82dd0e064a8	No	2019-01-22 11:42:26	2019-01-22 11:42:26	2019-01-22 11:52:26	2019-01-22 11:48:26	2019-01-22	11:48:26	2019	1	11	Howie,Annie	10	Default Map	20,20	600x600		Interval	Individual	Annie						6	Interval Behaviors	Sitting/ Lying	Rest	Height	Land	20	7	20, 7	575	203	575, 203	25	AM			No Access	North and South
94763	Pygmy Hippo Exhibit - ZooMonitor Volunteer	Cindy Rotary	df9ce85e-a4e4-47a2-9868-e82dd0e064a8	No	2019-01-22 11:42:26	2019-01-22 11:42:26	2019-01-22 11:52:26	2019-01-22 11:49:26	2019-01-22	11:49:26	2019	1	11	Howie,Annie	10	Default Map	20,20	600x600		Interval	Individual	Annie						7	Interval Behaviors	Sitting/ Lying	Rest	Height	Land	20	7	20, 7	577	204	577, 204	25	AM			No Access	North and South
94763	Pygmy Hippo Exhibit - ZooMonitor Volunteer	Cindy Rotary	df9ce85e-a4e4-47a2-9868-e82dd0e064a8	No	2019-01-22 11:42:26	2019-01-22 11:42:26	2019-01-22 11:52:26	2019-01-22 11:50:26	2019-01-22	11:50:26	2019	1	11	Howie,Annie	10	Default Map	20,20	600x600		Interval	Individual	Annie						8	Interval Behaviors	Sitting/ Lying	Rest	Height	Land	20	7	20, 7	571	202	571, 202	25	AM			No Access	North and South
94763	Pygmy Hippo Exhibit - ZooMonitor Volunteer	Cindy Rotary	df9ce85e-a4e4-47a2-9868-e82dd0e064a8	No	2019-01-22 11:42:26	2019-01-22 11:42:26	2019-01-22 11:52:26	2019-01-22 11:51:26	2019-01-22	11:51:26	2019	1	11	Howie,Annie	10	Default Map	20,20	600x600		Interval	Individual	Annie						9	Interval Behaviors	Sitting/ Lying	Alert	Height	Land	19	7	19, 7	570	205	570, 205	25	AM			No Access	North and South
94763	Pygmy Hippo Exhibit - ZooMonitor Volunteer	Cindy Rotary	df9ce85e-a4e4-47a2-9868-e82dd0e064a8	No	2019-01-22 11:42:26	2019-01-22 11:42:26	2019-01-22 11:52:26	2019-01-22 11:52:26	2019-01-22	11:52:26	2019	1	11	Howie,Annie	10	Default Map	20,20	600x600		Interval	Individual	Annie						10	Interval Behaviors	Sitting/ Lying	Alert	Height	Land	19	7	19, 7	569	201	569, 201	25	AM			No Access	North and South
94814	Pygmy Hippo Exhibit - ZooMonitor Volunteer	Don Finial	eab519ba-e542-400e-abe4-9a9ae907f408	No	2019-01-22 13:50:03	2019-01-22 13:50:03	2019-01-22 14:00:03	2019-01-22 13:51:03	2019-01-22	13:51:03	2019	1	13	Howie,Annie	10	Default Map	20,20	600x600		Interval	Individual	Annie						1	Interval Behaviors	Animal Not Visible										29	PM			No Access	North and South
94814	Pygmy Hippo Exhibit - ZooMonitor Volunteer	Don Finial	eab519ba-e542-400e-abe4-9a9ae907f408	No	2019-01-22 13:50:03	2019-01-22 13:50:03	2019-01-22 14:00:03	2019-01-22 13:52:03	2019-01-22	13:52:03	2019	1	13	Howie,Annie	10	Default Map	20,20	600x600		Interval	Individual	Annie						2	Interval Behaviors	Standing/ Floating	Alert	Height	Partially Submerged	14	7	14, 7	419	201	419, 201	29	PM			No Access	North and South
94814	Pygmy Hippo Exhibit - ZooMonitor Volunteer	Don Finial	eab519ba-e542-400e-abe4-9a9ae907f408	No	2019-01-22 13:50:03	2019-01-22 13:50:03	2019-01-22 14:00:03	2019-01-22 13:53:03	2019-01-22	13:53:03	2019	1	13	Howie,Annie	10	Default Map	20,20	600x600		Interval	Individual	Annie						3	Interval Behaviors	Walk/ Run		Height	Partially Submerged	15	9	15, 9	450	253	450, 253	29	PM			No Access	North and South
94814	Pygmy Hippo Exhibit - ZooMonitor Volunteer	Don Finial	eab519ba-e542-400e-abe4-9a9ae907f408	No	2019-01-22 13:50:03	2019-01-22 13:50:03	2019-01-22 14:00:03	2019-01-22 13:54:03	2019-01-22	13:54:03	2019	1	13	Howie,Annie	10	Default Map	20,20	600x600		Interval	Individual	Annie						4	Interval Behaviors	Walk/ Run		Height	Partially Submerged	16	9	16, 9	451	254	451, 254	29	PM			No Access	North and South
94814	Pygmy Hippo Exhibit - ZooMonitor Volunteer	Don Finial	eab519ba-e542-400e-abe4-9a9ae907f408	No	2019-01-22 13:50:03	2019-01-22 13:50:03	2019-01-22 14:00:03	2019-01-22 13:55:03	2019-01-22	13:55:03	2019	1	13	Howie,Annie	10	Default Map	20,20	600x600		Interval	Individual	Annie						5	Interval Behaviors	Walk/ Run		Height	Partially Submerged	13	4	13, 4	375	93	375, 93	29	PM			No Access	North and South
94814	Pygmy Hippo Exhibit - ZooMonitor Volunteer	Don Finial	eab519ba-e542-400e-abe4-9a9ae907f408	No	2019-01-22 13:50:03	2019-01-22 13:50:03	2019-01-22 14:00:03	2019-01-22 13:56:03	2019-01-22	13:56:03	2019	1	13	Howie,Annie	10	Default Map	20,20	600x600		Interval	Individual	Annie						6	Interval Behaviors	Walk/ Run		Height	Partially Submerged	16	7	16, 7	466	210	466, 210	29	PM			No Access	North and South
94814	Pygmy Hippo Exhibit - ZooMonitor Volunteer	Don Finial	eab519ba-e542-400e-abe4-9a9ae907f408	No	2019-01-22 13:50:03	2019-01-22 13:50:03	2019-01-22 14:00:03	2019-01-22 13:57:03	2019-01-22	13:57:03	2019	1	13	Howie,Annie	10	Default Map	20,20	600x600		Interval	Individual	Annie						7	Interval Behaviors	Standing/ Floating	Alert	Height	Submerged	14	7	14, 7	398	196	398, 196	29	PM			No Access	North and South
94814	Pygmy Hippo Exhibit - ZooMonitor Volunteer	Don Finial	eab519ba-e542-400e-abe4-9a9ae907f408	No	2019-01-22 13:50:03	2019-01-22 13:50:03	2019-01-22 14:00:03	2019-01-22 13:58:03	2019-01-22	13:58:03	2019	1	13	Howie,Annie	10	Default Map	20,20	600x600		Interval	Individual	Annie						8	Interval Behaviors	Standing/ Floating	Alert	Height	Submerged	14	7	14, 7	403	190	403, 190	29	PM			No Access	North and South
94814	Pygmy Hippo Exhibit - ZooMonitor Volunteer	Don Finial	eab519ba-e542-400e-abe4-9a9ae907f408	No	2019-01-22 13:50:03	2019-01-22 13:50:03	2019-01-22 14:00:03	2019-01-22 13:59:03	2019-01-22	13:59:03	2019	1	13	Howie,Annie	10	Default Map	20,20	600x600		Interval	Individual	Annie						9	Interval Behaviors	Standing/ Floating	Alert	Height	Partially Submerged	14	7	14, 7	420	183	420, 183	29	PM			No Access	North and South
94814	Pygmy Hippo Exhibit - ZooMonitor Volunteer	Don Finial	eab519ba-e542-400e-abe4-9a9ae907f408	No	2019-01-22 13:50:03	2019-01-22 13:50:03	2019-01-22 14:00:03	2019-01-22 14:00:03	2019-01-22	14:00:03	2019	1	14	Howie,Annie	10	Default Map	20,20	600x600		Interval	Individual	Annie						10	Interval Behaviors	Standing/ Floating	Alert	Height	Submerged	15	7	15, 7	423	191	423, 191	29	PM			No Access	North and South
94816	Pygmy Hippo Exhibit - ZooMonitor Volunteer	Don Finial	eab519ba-e542-400e-abe4-9a9ae907f408	No	2019-01-22 14:45:16	2019-01-22 14:45:16	2019-01-22 14:55:16	2019-01-22 14:46:16	2019-01-22	14:46:16	2019	1	14	Howie,Annie	10	Default Map	20,20	600x600		Interval	Individual	Annie						1	Interval Behaviors	Behavior Obscured		Height	Land	6	3	6, 3	180	83	180, 83	29	PM			No Access	North and South
94816	Pygmy Hippo Exhibit - ZooMonitor Volunteer	Don Finial	eab519ba-e542-400e-abe4-9a9ae907f408	No	2019-01-22 14:45:16	2019-01-22 14:45:16	2019-01-22 14:55:16	2019-01-22 14:47:16	2019-01-22	14:47:16	2019	1	14	Howie,Annie	10	Default Map	20,20	600x600		Interval	Individual	Annie						2	Interval Behaviors	Behavior Obscured		Height	Land	7	3	7, 3	184	81	184, 81	29	PM			No Access	North and South
94816	Pygmy Hippo Exhibit - ZooMonitor Volunteer	Don Finial	eab519ba-e542-400e-abe4-9a9ae907f408	No	2019-01-22 14:45:16	2019-01-22 14:45:16	2019-01-22 14:55:16	2019-01-22 14:48:16	2019-01-22	14:48:16	2019	1	14	Howie,Annie	10	Default Map	20,20	600x600		Interval	Individual	Annie						3	Interval Behaviors	Standing/ Floating	Alert	Height	Land	6	3	6, 3	176	83	176, 83	29	PM			No Access	North and South
94816	Pygmy Hippo Exhibit - ZooMonitor Volunteer	Don Finial	eab519ba-e542-400e-abe4-9a9ae907f408	No	2019-01-22 14:45:16	2019-01-22 14:45:16	2019-01-22 14:55:16	2019-01-22 14:49:16	2019-01-22	14:49:16	2019	1	14	Howie,Annie	10	Default Map	20,20	600x600		Interval	Individual	Annie						4	Interval Behaviors	Jabber Jawing		Height	Land	6	3	6, 3	164	79	164, 79	29	PM			No Access	North and South
94816	Pygmy Hippo Exhibit - ZooMonitor Volunteer	Don Finial	eab519ba-e542-400e-abe4-9a9ae907f408	No	2019-01-22 14:45:16	2019-01-22 14:45:16	2019-01-22 14:55:16	2019-01-22 14:50:16	2019-01-22	14:50:16	2019	1	14	Howie,Annie	10	Default Map	20,20	600x600		Interval	Individual	Annie						5	Interval Behaviors	Behavior Obscured		Height	Land	7	3	7, 3	190	83	190, 83	29	PM			No Access	North and South
94816	Pygmy Hippo Exhibit - ZooMonitor Volunteer	Don Finial	eab519ba-e542-400e-abe4-9a9ae907f408	No	2019-01-22 14:45:16	2019-01-22 14:45:16	2019-01-22 14:55:16	2019-01-22 14:51:16	2019-01-22	14:51:16	2019	1	14	Howie,Annie	10	Default Map	20,20	600x600		Interval	Individual	Annie						6	Interval Behaviors	Animal Not Visible										29	PM			No Access	North and South
94816	Pygmy Hippo Exhibit - ZooMonitor Volunteer	Don Finial	eab519ba-e542-400e-abe4-9a9ae907f408	No	2019-01-22 14:45:16	2019-01-22 14:45:16	2019-01-22 14:55:16	2019-01-22 14:52:16	2019-01-22	14:52:16	2019	1	14	Howie,Annie	10	Default Map	20,20	600x600		Interval	Individual	Annie						7	Interval Behaviors	Walk/ Run		Height	Land	6	3	6, 3	178	81	178, 81	29	PM			No Access	North and South
94816	Pygmy Hippo Exhibit - ZooMonitor Volunteer	Don Finial	eab519ba-e542-400e-abe4-9a9ae907f408	No	2019-01-22 14:45:16	2019-01-22 14:45:16	2019-01-22 14:55:16	2019-01-22 14:53:16	2019-01-22	14:53:16	2019	1	14	Howie,Annie	10	Default Map	20,20	600x600		Interval	Individual	Annie						8	Interval Behaviors	Walk/ Run		Height	Partially Submerged	16	7	16, 7	470	198	470, 198	29	PM			No Access	North and South
94816	Pygmy Hippo Exhibit - ZooMonitor Volunteer	Don Finial	eab519ba-e542-400e-abe4-9a9ae907f408	No	2019-01-22 14:45:16	2019-01-22 14:45:16	2019-01-22 14:55:16	2019-01-22 14:54:16	2019-01-22	14:54:16	2019	1	14	Howie,Annie	10	Default Map	20,20	600x600		Interval	Individual	Annie						9	Interval Behaviors	Standing/ Floating	Alert	Height	Submerged	15	6	15, 6	425	180	425, 180	29	PM			No Access	North and South
94816	Pygmy Hippo Exhibit - ZooMonitor Volunteer	Don Finial	eab519ba-e542-400e-abe4-9a9ae907f408	No	2019-01-22 14:45:16	2019-01-22 14:45:16	2019-01-22 14:55:16	2019-01-22 14:55:16	2019-01-22	14:55:16	2019	1	14	Howie,Annie	10	Default Map	20,20	600x600		Interval	Individual	Annie						10	Interval Behaviors	Standing/ Floating	Alert	Height	Submerged	13	6	13, 6	390	176	390, 176	29	PM			No Access	North and South
94815	Pygmy Hippo Exhibit - ZooMonitor Volunteer	Don Finial	eab519ba-e542-400e-abe4-9a9ae907f408	No	2019-01-22 14:56:03	2019-01-22 14:56:03	2019-01-22 15:06:03	2019-01-22 14:57:03	2019-01-22	14:57:03	2019	1	14	Howie,Annie	10	Default Map	20,20	600x600		Interval	Individual	Annie						1	Interval Behaviors	Standing/ Floating	Alert	Height	Land	13	3	13, 3	377	79	377, 79	29	PM			No Access	North and South
94815	Pygmy Hippo Exhibit - ZooMonitor Volunteer	Don Finial	eab519ba-e542-400e-abe4-9a9ae907f408	No	2019-01-22 14:56:03	2019-01-22 14:56:03	2019-01-22 15:06:03	2019-01-22 14:58:03	2019-01-22	14:58:03	2019	1	14	Howie,Annie	10	Default Map	20,20	600x600		Interval	Individual	Annie						2	Interval Behaviors	Behavior Obscured		Height	Land	13	3	13, 3	379	76	379, 76	29	PM			No Access	North and South
94815	Pygmy Hippo Exhibit - ZooMonitor Volunteer	Don Finial	eab519ba-e542-400e-abe4-9a9ae907f408	No	2019-01-22 14:56:03	2019-01-22 14:56:03	2019-01-22 15:06:03	2019-01-22 14:59:03	2019-01-22	14:59:03	2019	1	14	Howie,Annie	10	Default Map	20,20	600x600		Interval	Individual	Annie						3	Interval Behaviors	Animal Not Visible										29	PM			No Access	North and South
94815	Pygmy Hippo Exhibit - ZooMonitor Volunteer	Don Finial	eab519ba-e542-400e-abe4-9a9ae907f408	No	2019-01-22 14:56:03	2019-01-22 14:56:03	2019-01-22 15:06:03	2019-01-22 15:00:03	2019-01-22	15:00:03	2019	1	15	Howie,Annie	10	Default Map	20,20	600x600		Interval	Individual	Annie						4	Interval Behaviors	Animal Not Visible										29	PM			No Access	North and South
94815	Pygmy Hippo Exhibit - ZooMonitor Volunteer	Don Finial	eab519ba-e542-400e-abe4-9a9ae907f408	No	2019-01-22 14:56:03	2019-01-22 14:56:03	2019-01-22 15:06:03	2019-01-22 15:01:03	2019-01-22	15:01:03	2019	1	15	Howie,Annie	10	Default Map	20,20	600x600		Interval	Individual	Annie						5	Interval Behaviors	Animal Not Visible										29	PM			No Access	North and South
94815	Pygmy Hippo Exhibit - ZooMonitor Volunteer	Don Finial	eab519ba-e542-400e-abe4-9a9ae907f408	No	2019-01-22 14:56:03	2019-01-22 14:56:03	2019-01-22 15:06:03	2019-01-22 15:02:03	2019-01-22	15:02:03	2019	1	15	Howie,Annie	10	Default Map	20,20	600x600		Interval	Individual	Annie						6	Interval Behaviors	Animal Not Visible										29	PM			No Access	North and South
94815	Pygmy Hippo Exhibit - ZooMonitor Volunteer	Don Finial	eab519ba-e542-400e-abe4-9a9ae907f408	No	2019-01-22 14:56:03	2019-01-22 14:56:03	2019-01-22 15:06:03	2019-01-22 15:03:03	2019-01-22	15:03:03	2019	1	15	Howie,Annie	10	Default Map	20,20	600x600		Interval	Individual	Annie						7	Interval Behaviors	Animal Not Visible										29	PM			No Access	North and South
94815	Pygmy Hippo Exhibit - ZooMonitor Volunteer	Don Finial	eab519ba-e542-400e-abe4-9a9ae907f408	No	2019-01-22 14:56:03	2019-01-22 14:56:03	2019-01-22 15:06:03	2019-01-22 15:04:03	2019-01-22	15:04:03	2019	1	15	Howie,Annie	10	Default Map	20,20	600x600		Interval	Individual	Annie						8	Interval Behaviors	Animal Not Visible										29	PM			No Access	North and South
94815	Pygmy Hippo Exhibit - ZooMonitor Volunteer	Don Finial	eab519ba-e542-400e-abe4-9a9ae907f408	No	2019-01-22 14:56:03	2019-01-22 14:56:03	2019-01-22 15:06:03	2019-01-22 15:05:03	2019-01-22	15:05:03	2019	1	15	Howie,Annie	10	Default Map	20,20	600x600		Interval	Individual	Annie						9	Interval Behaviors	Animal Not Visible										29	PM			No Access	North and South
94815	Pygmy Hippo Exhibit - ZooMonitor Volunteer	Don Finial	eab519ba-e542-400e-abe4-9a9ae907f408	No	2019-01-22 14:56:03	2019-01-22 14:56:03	2019-01-22 15:06:03	2019-01-22 15:06:03	2019-01-22	15:06:03	2019	1	15	Howie,Annie	10	Default Map	20,20	600x600		Interval	Individual	Annie						10	Interval Behaviors	Animal Not Visible										29	PM			No Access	North and South
94882	Pygmy Hippo Exhibit - ZooMonitor Volunteer	Philip Lostt	242c833b-0342-44c0-8e1c-8e8ff03f7cd1	No	2019-01-23 14:10:32	2019-01-23 14:10:32	2019-01-23 14:20:32	2019-01-23 14:11:32	2019-01-23	14:11:32	2019	1	14	Howie,Annie	10	Default Map	20,20	600x600		Interval	Individual	Howie						1	Interval Behaviors	Standing/ Floating	Alert	Height	Partially Submerged	15	7	15, 7	427	184	427, 184	28	PM			North and South	No Access
94882	Pygmy Hippo Exhibit - ZooMonitor Volunteer	Philip Lostt	242c833b-0342-44c0-8e1c-8e8ff03f7cd1	No	2019-01-23 14:10:32	2019-01-23 14:10:32	2019-01-23 14:20:32	2019-01-23 14:12:32	2019-01-23	14:12:32	2019	1	14	Howie,Annie	10	Default Map	20,20	600x600		Interval	Individual	Howie						2	Interval Behaviors	Sitting/ Lying	Alert	Height	Partially Submerged	12	4	12, 4	344	91	344, 91	28	PM			North and South	No Access
94882	Pygmy Hippo Exhibit - ZooMonitor Volunteer	Philip Lostt	242c833b-0342-44c0-8e1c-8e8ff03f7cd1	No	2019-01-23 14:10:32	2019-01-23 14:10:32	2019-01-23 14:20:32	2019-01-23 14:13:32	2019-01-23	14:13:32	2019	1	14	Howie,Annie	10	Default Map	20,20	600x600		Interval	Individual	Howie						3	Interval Behaviors	Sitting/ Lying	Alert	Height	Partially Submerged	12	3	12, 3	348	87	348, 87	28	PM			North and South	No Access
94882	Pygmy Hippo Exhibit - ZooMonitor Volunteer	Philip Lostt	242c833b-0342-44c0-8e1c-8e8ff03f7cd1	No	2019-01-23 14:10:32	2019-01-23 14:10:32	2019-01-23 14:20:32	2019-01-23 14:14:32	2019-01-23	14:14:32	2019	1	14	Howie,Annie	10	Default Map	20,20	600x600		Interval	Individual	Howie						4	Interval Behaviors	Sitting/ Lying	Alert	Height	Partially Submerged	12	3	12, 3	357	90	357, 90	28	PM			North and South	No Access
94882	Pygmy Hippo Exhibit - ZooMonitor Volunteer	Philip Lostt	242c833b-0342-44c0-8e1c-8e8ff03f7cd1	No	2019-01-23 14:10:32	2019-01-23 14:10:32	2019-01-23 14:20:32	2019-01-23 14:15:32	2019-01-23	14:15:32	2019	1	14	Howie,Annie	10	Default Map	20,20	600x600		Interval	Individual	Howie						5	Interval Behaviors	Sitting/ Lying	Alert	Height	Partially Submerged	12	3	12, 3	353	86	353, 86	28	PM			North and South	No Access
94882	Pygmy Hippo Exhibit - ZooMonitor Volunteer	Philip Lostt	242c833b-0342-44c0-8e1c-8e8ff03f7cd1	No	2019-01-23 14:10:32	2019-01-23 14:10:32	2019-01-23 14:20:32	2019-01-23 14:16:32	2019-01-23	14:16:32	2019	1	14	Howie,Annie	10	Default Map	20,20	600x600		Interval	Individual	Howie						6	Interval Behaviors	Sitting/ Lying	Rest	Height	Partially Submerged	12	3	12, 3	348	90	348, 90	28	PM			North and South	No Access
94882	Pygmy Hippo Exhibit - ZooMonitor Volunteer	Philip Lostt	242c833b-0342-44c0-8e1c-8e8ff03f7cd1	No	2019-01-23 14:10:32	2019-01-23 14:10:32	2019-01-23 14:20:32	2019-01-23 14:17:32	2019-01-23	14:17:32	2019	1	14	Howie,Annie	10	Default Map	20,20	600x600		Interval	Individual	Howie						7	Interval Behaviors	Sitting/ Lying	Rest	Height	Partially Submerged	12	3	12, 3	350	88	350, 88	28	PM			North and South	No Access
94882	Pygmy Hippo Exhibit - ZooMonitor Volunteer	Philip Lostt	242c833b-0342-44c0-8e1c-8e8ff03f7cd1	No	2019-01-23 14:10:32	2019-01-23 14:10:32	2019-01-23 14:20:32	2019-01-23 14:18:32	2019-01-23	14:18:32	2019	1	14	Howie,Annie	10	Default Map	20,20	600x600		Interval	Individual	Howie						8	Interval Behaviors	Sitting/ Lying	Rest	Height	Partially Submerged	12	3	12, 3	354	90	354, 90	28	PM			North and South	No Access
94882	Pygmy Hippo Exhibit - ZooMonitor Volunteer	Philip Lostt	242c833b-0342-44c0-8e1c-8e8ff03f7cd1	No	2019-01-23 14:10:32	2019-01-23 14:10:32	2019-01-23 14:20:32	2019-01-23 14:19:32	2019-01-23	14:19:32	2019	1	14	Howie,Annie	10	Default Map	20,20	600x600		Interval	Individual	Howie						9	Interval Behaviors	Sitting/ Lying	Alert	Height	Partially Submerged	12	3	12, 3	354	89	354, 89	28	PM			North and South	No Access
94882	Pygmy Hippo Exhibit - ZooMonitor Volunteer	Philip Lostt	242c833b-0342-44c0-8e1c-8e8ff03f7cd1	No	2019-01-23 14:10:32	2019-01-23 14:10:32	2019-01-23 14:20:32	2019-01-23 14:20:32	2019-01-23	14:20:32	2019	1	14	Howie,Annie	10	Default Map	20,20	600x600		Interval	Individual	Howie						10	Interval Behaviors	Walk/ Run		Height	Partially Submerged	18	8	18, 8	522	226	522, 226	28	PM			North and South	No Access
94887	Pygmy Hippo Exhibit - ZooMonitor Volunteer	Philip Lostt	242c833b-0342-44c0-8e1c-8e8ff03f7cd1	No	2019-01-23 15:27:17	2019-01-23 15:27:17	2019-01-23 15:37:17	2019-01-23 15:28:17	2019-01-23	15:28:17	2019	1	15	Howie,Annie	10	Default Map	20,20	600x600		Interval	Individual	Howie						1	Interval Behaviors	Animal Not Visible										28	PM			North and South	No Access
94887	Pygmy Hippo Exhibit - ZooMonitor Volunteer	Philip Lostt	242c833b-0342-44c0-8e1c-8e8ff03f7cd1	No	2019-01-23 15:27:17	2019-01-23 15:27:17	2019-01-23 15:37:17	2019-01-23 15:29:17	2019-01-23	15:29:17	2019	1	15	Howie,Annie	10	Default Map	20,20	600x600		Interval	Individual	Howie						2	Interval Behaviors	Animal Not Visible										28	PM			North and South	No Access
94887	Pygmy Hippo Exhibit - ZooMonitor Volunteer	Philip Lostt	242c833b-0342-44c0-8e1c-8e8ff03f7cd1	No	2019-01-23 15:27:17	2019-01-23 15:27:17	2019-01-23 15:37:17	2019-01-23 15:30:17	2019-01-23	15:30:17	2019	1	15	Howie,Annie	10	Default Map	20,20	600x600		Interval	Individual	Howie						3	Interval Behaviors	Animal Not Visible										28	PM			North and South	No Access
94887	Pygmy Hippo Exhibit - ZooMonitor Volunteer	Philip Lostt	242c833b-0342-44c0-8e1c-8e8ff03f7cd1	No	2019-01-23 15:27:17	2019-01-23 15:27:17	2019-01-23 15:37:17	2019-01-23 15:31:17	2019-01-23	15:31:17	2019	1	15	Howie,Annie	10	Default Map	20,20	600x600		Interval	Individual	Howie						4	Interval Behaviors	Animal Not Visible										28	PM			North and South	No Access
94887	Pygmy Hippo Exhibit - ZooMonitor Volunteer	Philip Lostt	242c833b-0342-44c0-8e1c-8e8ff03f7cd1	No	2019-01-23 15:27:17	2019-01-23 15:27:17	2019-01-23 15:37:17	2019-01-23 15:32:17	2019-01-23	15:32:17	2019	1	15	Howie,Annie	10	Default Map	20,20	600x600		Interval	Individual	Howie						5	Interval Behaviors	Animal Not Visible										28	PM			North and South	No Access
94887	Pygmy Hippo Exhibit - ZooMonitor Volunteer	Philip Lostt	242c833b-0342-44c0-8e1c-8e8ff03f7cd1	No	2019-01-23 15:27:17	2019-01-23 15:27:17	2019-01-23 15:37:17	2019-01-23 15:33:17	2019-01-23	15:33:17	2019	1	15	Howie,Annie	10	Default Map	20,20	600x600		Interval	Individual	Howie						6	Interval Behaviors	Animal Not Visible										28	PM			North and South	No Access
94887	Pygmy Hippo Exhibit - ZooMonitor Volunteer	Philip Lostt	242c833b-0342-44c0-8e1c-8e8ff03f7cd1	No	2019-01-23 15:27:17	2019-01-23 15:27:17	2019-01-23 15:37:17	2019-01-23 15:34:17	2019-01-23	15:34:17	2019	1	15	Howie,Annie	10	Default Map	20,20	600x600		Interval	Individual	Howie						7	Interval Behaviors	Animal Not Visible										28	PM			North and South	No Access
94887	Pygmy Hippo Exhibit - ZooMonitor Volunteer	Philip Lostt	242c833b-0342-44c0-8e1c-8e8ff03f7cd1	No	2019-01-23 15:27:17	2019-01-23 15:27:17	2019-01-23 15:37:17	2019-01-23 15:35:17	2019-01-23	15:35:17	2019	1	15	Howie,Annie	10	Default Map	20,20	600x600		Interval	Individual	Howie						8	Interval Behaviors	Animal Not Visible										28	PM			North and South	No Access
94887	Pygmy Hippo Exhibit - ZooMonitor Volunteer	Philip Lostt	242c833b-0342-44c0-8e1c-8e8ff03f7cd1	No	2019-01-23 15:27:17	2019-01-23 15:27:17	2019-01-23 15:37:17	2019-01-23 15:36:17	2019-01-23	15:36:17	2019	1	15	Howie,Annie	10	Default Map	20,20	600x600		Interval	Individual	Howie						9	Interval Behaviors	Animal Not Visible										28	PM			North and South	No Access
94887	Pygmy Hippo Exhibit - ZooMonitor Volunteer	Philip Lostt	242c833b-0342-44c0-8e1c-8e8ff03f7cd1	No	2019-01-23 15:27:17	2019-01-23 15:27:17	2019-01-23 15:37:17	2019-01-23 15:37:17	2019-01-23	15:37:17	2019	1	15	Howie,Annie	10	Default Map	20,20	600x600		Interval	Individual	Howie						10	Interval Behaviors	Animal Not Visible										28	PM			North and South	No Access
94922	Pygmy Hippo Exhibit - ZooMonitor Volunteer	Kelly O'Nelly	3df7807a-5919-4d69-93da-6b05d21346bf	No	2019-01-24 07:22:17	2019-01-24 07:22:17	2019-01-24 07:32:17	2019-01-24 07:23:17	2019-01-24	07:23:17	2019	1	7	Howie,Annie	10	Default Map	20,20	600x600		Interval	Individual	Howie						1	Interval Behaviors	Standing/ Floating	Alert	Height	Partially Submerged	13	7	13, 7	387	196	387, 196	14	AM			North and South	No Access
94922	Pygmy Hippo Exhibit - ZooMonitor Volunteer	Kelly O'Nelly	3df7807a-5919-4d69-93da-6b05d21346bf	No	2019-01-24 07:22:17	2019-01-24 07:22:17	2019-01-24 07:32:17	2019-01-24 07:24:17	2019-01-24	07:24:17	2019	1	7	Howie,Annie	10	Default Map	20,20	600x600		Interval	Individual	Howie						2	Interval Behaviors	Standing/ Floating	Rest	Height	Partially Submerged	13	7	13, 7	386	193	386, 193	14	AM			North and South	No Access
94922	Pygmy Hippo Exhibit - ZooMonitor Volunteer	Kelly O'Nelly	3df7807a-5919-4d69-93da-6b05d21346bf	No	2019-01-24 07:22:17	2019-01-24 07:22:17	2019-01-24 07:32:17	2019-01-24 07:25:17	2019-01-24	07:25:17	2019	1	7	Howie,Annie	10	Default Map	20,20	600x600		Interval	Individual	Howie						3	Interval Behaviors	Walk/ Run		Height	Land	11	3	11, 3	330	87	330, 87	14	AM			North and South	No Access
94922	Pygmy Hippo Exhibit - ZooMonitor Volunteer	Kelly O'Nelly	3df7807a-5919-4d69-93da-6b05d21346bf	No	2019-01-24 07:22:17	2019-01-24 07:22:17	2019-01-24 07:32:17	2019-01-24 07:26:17	2019-01-24	07:26:17	2019	1	7	Howie,Annie	10	Default Map	20,20	600x600		Interval	Individual	Howie						4	Interval Behaviors	Animal Not Visible										14	AM			North and South	No Access
94922	Pygmy Hippo Exhibit - ZooMonitor Volunteer	Kelly O'Nelly	3df7807a-5919-4d69-93da-6b05d21346bf	No	2019-01-24 07:22:17	2019-01-24 07:22:17	2019-01-24 07:32:17	2019-01-24 07:27:17	2019-01-24	07:27:17	2019	1	7	Howie,Annie	10	Default Map	20,20	600x600		Interval	Individual	Howie						5	Interval Behaviors	Animal Not Visible										14	AM			North and South	No Access
94922	Pygmy Hippo Exhibit - ZooMonitor Volunteer	Kelly O'Nelly	3df7807a-5919-4d69-93da-6b05d21346bf	No	2019-01-24 07:22:17	2019-01-24 07:22:17	2019-01-24 07:32:17	2019-01-24 07:28:17	2019-01-24	07:28:17	2019	1	7	Howie,Annie	10	Default Map	20,20	600x600		Interval	Individual	Howie						6	Interval Behaviors	Animal Not Visible										14	AM			North and South	No Access
94922	Pygmy Hippo Exhibit - ZooMonitor Volunteer	Kelly O'Nelly	3df7807a-5919-4d69-93da-6b05d21346bf	No	2019-01-24 07:22:17	2019-01-24 07:22:17	2019-01-24 07:32:17	2019-01-24 07:29:17	2019-01-24	07:29:17	2019	1	7	Howie,Annie	10	Default Map	20,20	600x600		Interval	Individual	Howie						7	Interval Behaviors	Animal Not Visible										14	AM			North and South	No Access
94922	Pygmy Hippo Exhibit - ZooMonitor Volunteer	Kelly O'Nelly	3df7807a-5919-4d69-93da-6b05d21346bf	No	2019-01-24 07:22:17	2019-01-24 07:22:17	2019-01-24 07:32:17	2019-01-24 07:30:17	2019-01-24	07:30:17	2019	1	7	Howie,Annie	10	Default Map	20,20	600x600		Interval	Individual	Howie						8	Interval Behaviors	Animal Not Visible										14	AM			North and South	No Access
94922	Pygmy Hippo Exhibit - ZooMonitor Volunteer	Kelly O'Nelly	3df7807a-5919-4d69-93da-6b05d21346bf	No	2019-01-24 07:22:17	2019-01-24 07:22:17	2019-01-24 07:32:17	2019-01-24 07:31:17	2019-01-24	07:31:17	2019	1	7	Howie,Annie	10	Default Map	20,20	600x600		Interval	Individual	Howie						9	Interval Behaviors	Animal Not Visible										14	AM			North and South	No Access
94922	Pygmy Hippo Exhibit - ZooMonitor Volunteer	Kelly O'Nelly	3df7807a-5919-4d69-93da-6b05d21346bf	No	2019-01-24 07:22:17	2019-01-24 07:22:17	2019-01-24 07:32:17	2019-01-24 07:32:17	2019-01-24	07:32:17	2019	1	7	Howie,Annie	10	Default Map	20,20	600x600		Interval	Individual	Howie						10	Interval Behaviors	Focused Investigation		Height	Land	2	4	2, 4	42	112	42, 112	14	AM			North and South	No Access
94899	Pygmy Hippo Exhibit - ZooMonitor Volunteer	Theresa Mozart	eab519ba-e542-400e-abe4-9a9ae907f408	No	2019-01-24 10:13:27	2019-01-24 10:13:27	2019-01-24 10:23:27	2019-01-24 10:14:27	2019-01-24	10:14:27	2019	1	10	Howie,Annie	10	Default Map	20,20	600x600		Interval	Individual	Annie						1	Interval Behaviors	Standing/ Floating	Alert	Height	Partially Submerged	2	6	2, 6	56	163	56, 163	15	AM			No Access	North and South
94899	Pygmy Hippo Exhibit - ZooMonitor Volunteer	Theresa Mozart	eab519ba-e542-400e-abe4-9a9ae907f408	No	2019-01-24 10:13:27	2019-01-24 10:13:27	2019-01-24 10:23:27	2019-01-24 10:15:27	2019-01-24	10:15:27	2019	1	10	Howie,Annie	10	Default Map	20,20	600x600		Interval	Individual	Annie						2	Interval Behaviors	Standing/ Floating	Alert	Height	Partially Submerged	4	5	4, 5	99	148	99, 148	15	AM			No Access	North and South
94899	Pygmy Hippo Exhibit - ZooMonitor Volunteer	Theresa Mozart	eab519ba-e542-400e-abe4-9a9ae907f408	No	2019-01-24 10:13:27	2019-01-24 10:13:27	2019-01-24 10:23:27	2019-01-24 10:16:27	2019-01-24	10:16:27	2019	1	10	Howie,Annie	10	Default Map	20,20	600x600		Interval	Individual	Annie						3	Interval Behaviors	Walk/ Run		Height	Partially Submerged	16	9	16, 9	469	244	469, 244	15	AM			No Access	North and South
94899	Pygmy Hippo Exhibit - ZooMonitor Volunteer	Theresa Mozart	eab519ba-e542-400e-abe4-9a9ae907f408	No	2019-01-24 10:13:27	2019-01-24 10:13:27	2019-01-24 10:23:27	2019-01-24 10:17:27	2019-01-24	10:17:27	2019	1	10	Howie,Annie	10	Default Map	20,20	600x600		Interval	Individual	Annie						4	Interval Behaviors	Jabber Jawing		Height	Land	19	6	19, 6	547	168	547, 168	15	AM			No Access	North and South
94899	Pygmy Hippo Exhibit - ZooMonitor Volunteer	Theresa Mozart	eab519ba-e542-400e-abe4-9a9ae907f408	No	2019-01-24 10:13:27	2019-01-24 10:13:27	2019-01-24 10:23:27	2019-01-24 10:18:27	2019-01-24	10:18:27	2019	1	10	Howie,Annie	10	Default Map	20,20	600x600		Interval	Individual	Annie						5	Interval Behaviors	Sitting/ Lying	Alert	Height	Land	19	6	19, 6	550	179	550, 179	15	AM			No Access	North and South
94899	Pygmy Hippo Exhibit - ZooMonitor Volunteer	Theresa Mozart	eab519ba-e542-400e-abe4-9a9ae907f408	No	2019-01-24 10:13:27	2019-01-24 10:13:27	2019-01-24 10:23:27	2019-01-24 10:19:27	2019-01-24	10:19:27	2019	1	10	Howie,Annie	10	Default Map	20,20	600x600		Interval	Individual	Annie						6	Interval Behaviors	Sitting/ Lying	Alert	Height	Land	19	6	19, 6	549	169	549, 169	15	AM			No Access	North and South
94899	Pygmy Hippo Exhibit - ZooMonitor Volunteer	Theresa Mozart	eab519ba-e542-400e-abe4-9a9ae907f408	No	2019-01-24 10:13:27	2019-01-24 10:13:27	2019-01-24 10:23:27	2019-01-24 10:20:27	2019-01-24	10:20:27	2019	1	10	Howie,Annie	10	Default Map	20,20	600x600		Interval	Individual	Annie						7	Interval Behaviors	Sitting/ Lying	Alert	Height	Land	19	6	19, 6	554	171	554, 171	15	AM			No Access	North and South
94899	Pygmy Hippo Exhibit - ZooMonitor Volunteer	Theresa Mozart	eab519ba-e542-400e-abe4-9a9ae907f408	No	2019-01-24 10:13:27	2019-01-24 10:13:27	2019-01-24 10:23:27	2019-01-24 10:21:27	2019-01-24	10:21:27	2019	1	10	Howie,Annie	10	Default Map	20,20	600x600		Interval	Individual	Annie						8	Interval Behaviors	Sitting/ Lying	Alert	Height	Land	19	6	19, 6	552	172	552, 172	15	AM			No Access	North and South
94899	Pygmy Hippo Exhibit - ZooMonitor Volunteer	Theresa Mozart	eab519ba-e542-400e-abe4-9a9ae907f408	No	2019-01-24 10:13:27	2019-01-24 10:13:27	2019-01-24 10:23:27	2019-01-24 10:22:27	2019-01-24	10:22:27	2019	1	10	Howie,Annie	10	Default Map	20,20	600x600		Interval	Individual	Annie						9	Interval Behaviors	Sitting/ Lying	Alert	Height	Land	19	6	19, 6	548	169	548, 169	15	AM			No Access	North and South
94899	Pygmy Hippo Exhibit - ZooMonitor Volunteer	Theresa Mozart	eab519ba-e542-400e-abe4-9a9ae907f408	No	2019-01-24 10:13:27	2019-01-24 10:13:27	2019-01-24 10:23:27	2019-01-24 10:23:27	2019-01-24	10:23:27	2019	1	10	Howie,Annie	10	Default Map	20,20	600x600		Interval	Individual	Annie						10	Interval Behaviors	Sitting/ Lying	Rest	Height	Land	19	6	19, 6	549	168	549, 168	15	AM			No Access	North and South
94905	Pygmy Hippo Exhibit - ZooMonitor Volunteer	Theresa Mozart	eab519ba-e542-400e-abe4-9a9ae907f408	No	2019-01-24 11:33:02	2019-01-24 11:33:02	2019-01-24 11:43:02	2019-01-24 11:34:02	2019-01-24	11:34:02	2019	1	11	Howie,Annie	10	Default Map	20,20	600x600		Interval	Individual	Annie						1	Interval Behaviors	Sitting/ Lying	Rest	Height	Land	19	6	19, 6	553	174	553, 174	15	AM			No Access	North and South
94905	Pygmy Hippo Exhibit - ZooMonitor Volunteer	Theresa Mozart	eab519ba-e542-400e-abe4-9a9ae907f408	No	2019-01-24 11:33:02	2019-01-24 11:33:02	2019-01-24 11:43:02	2019-01-24 11:35:02	2019-01-24	11:35:02	2019	1	11	Howie,Annie	10	Default Map	20,20	600x600		Interval	Individual	Annie						2	Interval Behaviors	Sitting/ Lying	Rest	Height	Land	19	6	19, 6	558	175	558, 175	15	AM			No Access	North and South
94905	Pygmy Hippo Exhibit - ZooMonitor Volunteer	Theresa Mozart	eab519ba-e542-400e-abe4-9a9ae907f408	No	2019-01-24 11:33:02	2019-01-24 11:33:02	2019-01-24 11:43:02	2019-01-24 11:36:02	2019-01-24	11:36:02	2019	1	11	Howie,Annie	10	Default Map	20,20	600x600		Interval	Individual	Annie						3	Interval Behaviors	Sitting/ Lying	Rest	Height	Land	19	6	19, 6	556	175	556, 175	15	AM			No Access	North and South
94905	Pygmy Hippo Exhibit - ZooMonitor Volunteer	Theresa Mozart	eab519ba-e542-400e-abe4-9a9ae907f408	No	2019-01-24 11:33:02	2019-01-24 11:33:02	2019-01-24 11:43:02	2019-01-24 11:37:02	2019-01-24	11:37:02	2019	1	11	Howie,Annie	10	Default Map	20,20	600x600		Interval	Individual	Annie						4	Interval Behaviors	Sitting/ Lying	Rest	Height	Land	19	6	19, 6	557	174	557, 174	15	AM			No Access	North and South
94905	Pygmy Hippo Exhibit - ZooMonitor Volunteer	Theresa Mozart	eab519ba-e542-400e-abe4-9a9ae907f408	No	2019-01-24 11:33:02	2019-01-24 11:33:02	2019-01-24 11:43:02	2019-01-24 11:38:02	2019-01-24	11:38:02	2019	1	11	Howie,Annie	10	Default Map	20,20	600x600		Interval	Individual	Annie						5	Interval Behaviors	Sitting/ Lying	Rest	Height	Land	19	6	19, 6	556	172	556, 172	15	AM			No Access	North and South
94905	Pygmy Hippo Exhibit - ZooMonitor Volunteer	Theresa Mozart	eab519ba-e542-400e-abe4-9a9ae907f408	No	2019-01-24 11:33:02	2019-01-24 11:33:02	2019-01-24 11:43:02	2019-01-24 11:39:02	2019-01-24	11:39:02	2019	1	11	Howie,Annie	10	Default Map	20,20	600x600		Interval	Individual	Annie						6	Interval Behaviors	Sitting/ Lying	Rest	Height	Land	19	6	19, 6	556	170	556, 170	15	AM			No Access	North and South
94905	Pygmy Hippo Exhibit - ZooMonitor Volunteer	Theresa Mozart	eab519ba-e542-400e-abe4-9a9ae907f408	No	2019-01-24 11:33:02	2019-01-24 11:33:02	2019-01-24 11:43:02	2019-01-24 11:40:02	2019-01-24	11:40:02	2019	1	11	Howie,Annie	10	Default Map	20,20	600x600		Interval	Individual	Annie						7	Interval Behaviors	Sitting/ Lying	Rest	Height	Land	19	6	19, 6	555	171	555, 171	15	AM			No Access	North and South
94905	Pygmy Hippo Exhibit - ZooMonitor Volunteer	Theresa Mozart	eab519ba-e542-400e-abe4-9a9ae907f408	No	2019-01-24 11:33:02	2019-01-24 11:33:02	2019-01-24 11:43:02	2019-01-24 11:41:02	2019-01-24	11:41:02	2019	1	11	Howie,Annie	10	Default Map	20,20	600x600		Interval	Individual	Annie						8	Interval Behaviors	Sitting/ Lying	Rest	Height	Land	19	6	19, 6	553	168	553, 168	15	AM			No Access	North and South
94905	Pygmy Hippo Exhibit - ZooMonitor Volunteer	Theresa Mozart	eab519ba-e542-400e-abe4-9a9ae907f408	No	2019-01-24 11:33:02	2019-01-24 11:33:02	2019-01-24 11:43:02	2019-01-24 11:42:02	2019-01-24	11:42:02	2019	1	11	Howie,Annie	10	Default Map	20,20	600x600		Interval	Individual	Annie						9	Interval Behaviors	Sitting/ Lying	Rest	Height	Land	19	6	19, 6	555	168	555, 168	15	AM			No Access	North and South
94905	Pygmy Hippo Exhibit - ZooMonitor Volunteer	Theresa Mozart	eab519ba-e542-400e-abe4-9a9ae907f408	No	2019-01-24 11:33:02	2019-01-24 11:33:02	2019-01-24 11:43:02	2019-01-24 11:43:02	2019-01-24	11:43:02	2019	1	11	Howie,Annie	10	Default Map	20,20	600x600		Interval	Individual	Annie						10	Interval Behaviors	Sitting/ Lying	Rest	Height	Land	19	6	19, 6	554	171	554, 171	15	AM			No Access	North and South
94925	Pygmy Hippo Exhibit - ZooMonitor Volunteer	Kelly O'Nelly	3df7807a-5919-4d69-93da-6b05d21346bf	No	2019-01-25 09:11:33	2019-01-25 09:11:33	2019-01-25 09:21:33	2019-01-25 09:15:30	2019-01-25	09:15:30	2019	1	9	Howie,Annie	10	Default Map	20,20	600x600		All Occurrence	Individual	Howie		Heterospecific Interaction																-3	AM			North and South	No Access
94925	Pygmy Hippo Exhibit - ZooMonitor Volunteer	Kelly O'Nelly	3df7807a-5919-4d69-93da-6b05d21346bf	No	2019-01-25 09:11:33	2019-01-25 09:11:33	2019-01-25 09:21:33	2019-01-25 09:12:33	2019-01-25	09:12:33	2019	1	9	Howie,Annie	10	Default Map	20,20	600x600		Interval	Individual	Howie						1	Interval Behaviors	Flehmen		Height	Partially Submerged	13	4	13, 4	375	112	375, 112	-3	AM			North and South	No Access
94925	Pygmy Hippo Exhibit - ZooMonitor Volunteer	Kelly O'Nelly	3df7807a-5919-4d69-93da-6b05d21346bf	No	2019-01-25 09:11:33	2019-01-25 09:11:33	2019-01-25 09:21:33	2019-01-25 09:13:33	2019-01-25	09:13:33	2019	1	9	Howie,Annie	10	Default Map	20,20	600x600		Interval	Individual	Howie						2	Interval Behaviors	Focused Investigation		Height	Partially Submerged	15	9	15, 9	438	254	438, 254	-3	AM			North and South	No Access
94925	Pygmy Hippo Exhibit - ZooMonitor Volunteer	Kelly O'Nelly	3df7807a-5919-4d69-93da-6b05d21346bf	No	2019-01-25 09:11:33	2019-01-25 09:11:33	2019-01-25 09:21:33	2019-01-25 09:14:33	2019-01-25	09:14:33	2019	1	9	Howie,Annie	10	Default Map	20,20	600x600		Interval	Individual	Howie						3	Interval Behaviors	Standing/ Floating	Alert			14	7	14, 7	394	196	394, 196	-3	AM			North and South	No Access
94925	Pygmy Hippo Exhibit - ZooMonitor Volunteer	Kelly O'Nelly	3df7807a-5919-4d69-93da-6b05d21346bf	No	2019-01-25 09:11:33	2019-01-25 09:11:33	2019-01-25 09:21:33	2019-01-25 09:15:33	2019-01-25	09:15:33	2019	1	9	Howie,Annie	10	Default Map	20,20	600x600		Interval	Individual	Howie						4	Interval Behaviors	Walk/ Run		Height	Partially Submerged	5	5	5, 5	137	146	137, 146	-3	AM			North and South	No Access
94925	Pygmy Hippo Exhibit - ZooMonitor Volunteer	Kelly O'Nelly	3df7807a-5919-4d69-93da-6b05d21346bf	No	2019-01-25 09:11:33	2019-01-25 09:11:33	2019-01-25 09:21:33	2019-01-25 09:16:33	2019-01-25	09:16:33	2019	1	9	Howie,Annie	10	Default Map	20,20	600x600		Interval	Individual	Howie						5	Interval Behaviors	Feed/ Forage/ Drink		Height	Land	16	4	16, 4	460	92	460, 92	-3	AM			North and South	No Access
94925	Pygmy Hippo Exhibit - ZooMonitor Volunteer	Kelly O'Nelly	3df7807a-5919-4d69-93da-6b05d21346bf	No	2019-01-25 09:11:33	2019-01-25 09:11:33	2019-01-25 09:21:33	2019-01-25 09:17:33	2019-01-25	09:17:33	2019	1	9	Howie,Annie	10	Default Map	20,20	600x600		Interval	Individual	Howie						6	Interval Behaviors	Behavior Obscured		Height	Land	11	4	11, 4	322	93	322, 93	-3	AM			North and South	No Access
94925	Pygmy Hippo Exhibit - ZooMonitor Volunteer	Kelly O'Nelly	3df7807a-5919-4d69-93da-6b05d21346bf	No	2019-01-25 09:11:33	2019-01-25 09:11:33	2019-01-25 09:21:33	2019-01-25 09:18:33	2019-01-25	09:18:33	2019	1	9	Howie,Annie	10	Default Map	20,20	600x600		Interval	Individual	Howie						7	Interval Behaviors	Feed/ Forage/ Drink		Height	Partially Submerged	13	4	13, 4	370	109	370, 109	-3	AM			North and South	No Access
94925	Pygmy Hippo Exhibit - ZooMonitor Volunteer	Kelly O'Nelly	3df7807a-5919-4d69-93da-6b05d21346bf	No	2019-01-25 09:11:33	2019-01-25 09:11:33	2019-01-25 09:21:33	2019-01-25 09:19:33	2019-01-25	09:19:33	2019	1	9	Howie,Annie	10	Default Map	20,20	600x600		Interval	Individual	Howie						8	Interval Behaviors	Standing/ Floating	Alert	Height	Partially Submerged	14	5	14, 5	391	150	391, 150	-3	AM			North and South	No Access
94925	Pygmy Hippo Exhibit - ZooMonitor Volunteer	Kelly O'Nelly	3df7807a-5919-4d69-93da-6b05d21346bf	No	2019-01-25 09:11:33	2019-01-25 09:11:33	2019-01-25 09:21:33	2019-01-25 09:20:33	2019-01-25	09:20:33	2019	1	9	Howie,Annie	10	Default Map	20,20	600x600		Interval	Individual	Howie						9	Interval Behaviors	Behavior Obscured		Height	Land	8	3	8, 3	214	74	214, 74	-3	AM			North and South	No Access
94925	Pygmy Hippo Exhibit - ZooMonitor Volunteer	Kelly O'Nelly	3df7807a-5919-4d69-93da-6b05d21346bf	No	2019-01-25 09:11:33	2019-01-25 09:11:33	2019-01-25 09:21:33	2019-01-25 09:21:33	2019-01-25	09:21:33	2019	1	9	Howie,Annie	10	Default Map	20,20	600x600		Interval	Individual	Howie						10	Interval Behaviors	Behavior Obscured		Height	Land	8	3	8, 3	211	74	211, 74	-3	AM			North and South	No Access
94932	Pygmy Hippo Exhibit - ZooMonitor Volunteer	Christy Walkers	305ac879-5079-4cb2-95ec-0a7faac20702	No	2019-01-25 12:47:52	2019-01-25 12:47:52	2019-01-25 12:57:52	2019-01-25 12:48:52	2019-01-25	12:48:52	2019	1	12	Howie,Annie	10	Default Map	20,20	600x600		Interval	Individual	Howie						1	Interval Behaviors	Wall Swimming		Height	Submerged	7	8	7, 8	200	211	200, 211	6	PM			North and South	No Access
94932	Pygmy Hippo Exhibit - ZooMonitor Volunteer	Christy Walkers	305ac879-5079-4cb2-95ec-0a7faac20702	No	2019-01-25 12:47:52	2019-01-25 12:47:52	2019-01-25 12:57:52	2019-01-25 12:49:52	2019-01-25	12:49:52	2019	1	12	Howie,Annie	10	Default Map	20,20	600x600		Interval	Individual	Howie						2	Interval Behaviors	Wall Swimming		Height	Submerged	7	8	7, 8	201	211	201, 211	6	PM			North and South	No Access
94932	Pygmy Hippo Exhibit - ZooMonitor Volunteer	Christy Walkers	305ac879-5079-4cb2-95ec-0a7faac20702	No	2019-01-25 12:47:52	2019-01-25 12:47:52	2019-01-25 12:57:52	2019-01-25 12:50:52	2019-01-25	12:50:52	2019	1	12	Howie,Annie	10	Default Map	20,20	600x600		Interval	Individual	Howie						3	Interval Behaviors	Wall Swimming		Height	Submerged	7	7	7, 7	202	210	202, 210	6	PM			North and South	No Access
94932	Pygmy Hippo Exhibit - ZooMonitor Volunteer	Christy Walkers	305ac879-5079-4cb2-95ec-0a7faac20702	No	2019-01-25 12:47:52	2019-01-25 12:47:52	2019-01-25 12:57:52	2019-01-25 12:51:52	2019-01-25	12:51:52	2019	1	12	Howie,Annie	10	Default Map	20,20	600x600		Interval	Individual	Howie						4	Interval Behaviors	Wall Swimming		Height	Submerged	7	8	7, 8	201	211	201, 211	6	PM			North and South	No Access
94932	Pygmy Hippo Exhibit - ZooMonitor Volunteer	Christy Walkers	305ac879-5079-4cb2-95ec-0a7faac20702	No	2019-01-25 12:47:52	2019-01-25 12:47:52	2019-01-25 12:57:52	2019-01-25 12:52:52	2019-01-25	12:52:52	2019	1	12	Howie,Annie	10	Default Map	20,20	600x600		Interval	Individual	Howie						5	Interval Behaviors	Wall Swimming		Height	Submerged	7	8	7, 8	201	212	201, 212	6	PM			North and South	No Access
94932	Pygmy Hippo Exhibit - ZooMonitor Volunteer	Christy Walkers	305ac879-5079-4cb2-95ec-0a7faac20702	No	2019-01-25 12:47:52	2019-01-25 12:47:52	2019-01-25 12:57:52	2019-01-25 12:53:52	2019-01-25	12:53:52	2019	1	12	Howie,Annie	10	Default Map	20,20	600x600		Interval	Individual	Howie						6	Interval Behaviors	Wall Swimming		Height	Submerged	7	8	7, 8	201	212	201, 212	6	PM			North and South	No Access
94932	Pygmy Hippo Exhibit - ZooMonitor Volunteer	Christy Walkers	305ac879-5079-4cb2-95ec-0a7faac20702	No	2019-01-25 12:47:52	2019-01-25 12:47:52	2019-01-25 12:57:52	2019-01-25 12:54:52	2019-01-25	12:54:52	2019	1	12	Howie,Annie	10	Default Map	20,20	600x600		Interval	Individual	Howie						7	Interval Behaviors	Wall Swimming		Height	Submerged	7	7	7, 7	201	210	201, 210	6	PM			North and South	No Access
94932	Pygmy Hippo Exhibit - ZooMonitor Volunteer	Christy Walkers	305ac879-5079-4cb2-95ec-0a7faac20702	No	2019-01-25 12:47:52	2019-01-25 12:47:52	2019-01-25 12:57:52	2019-01-25 12:55:52	2019-01-25	12:55:52	2019	1	12	Howie,Annie	10	Default Map	20,20	600x600		Interval	Individual	Howie						8	Interval Behaviors	Wall Swimming		Height	Submerged	7	8	7, 8	199	212	199, 212	6	PM			North and South	No Access
94932	Pygmy Hippo Exhibit - ZooMonitor Volunteer	Christy Walkers	305ac879-5079-4cb2-95ec-0a7faac20702	No	2019-01-25 12:47:52	2019-01-25 12:47:52	2019-01-25 12:57:52	2019-01-25 12:56:52	2019-01-25	12:56:52	2019	1	12	Howie,Annie	10	Default Map	20,20	600x600		Interval	Individual	Howie						9	Interval Behaviors	Wall Swimming		Height	Submerged	7	8	7, 8	201	213	201, 213	6	PM			North and South	No Access
94932	Pygmy Hippo Exhibit - ZooMonitor Volunteer	Christy Walkers	305ac879-5079-4cb2-95ec-0a7faac20702	No	2019-01-25 12:47:52	2019-01-25 12:47:52	2019-01-25 12:57:52	2019-01-25 12:57:52	2019-01-25	12:57:52	2019	1	12	Howie,Annie	10	Default Map	20,20	600x600		Interval	Individual	Howie						10	Interval Behaviors	Wall Swimming		Height	Submerged	7	8	7, 8	200	211	200, 211	6	PM			North and South	No Access
94937	Pygmy Hippo Exhibit - ZooMonitor Volunteer	Christy Walkers	305ac879-5079-4cb2-95ec-0a7faac20702	No	2019-01-25 13:29:20	2019-01-25 13:29:20	2019-01-25 13:39:20	2019-01-25 13:30:20	2019-01-25	13:30:20	2019	1	13	Howie,Annie	10	Default Map	20,20	600x600		Interval	Individual	Howie						1	Interval Behaviors	Wall Swimming		Height	Submerged	7	8	7, 8	201	211	201, 211	6	PM			North and South	No Access
94937	Pygmy Hippo Exhibit - ZooMonitor Volunteer	Christy Walkers	305ac879-5079-4cb2-95ec-0a7faac20702	No	2019-01-25 13:29:20	2019-01-25 13:29:20	2019-01-25 13:39:20	2019-01-25 13:31:20	2019-01-25	13:31:20	2019	1	13	Howie,Annie	10	Default Map	20,20	600x600		Interval	Individual	Howie						2	Interval Behaviors	Feces Scent Marking		Height	Partially Submerged	5	5	5, 5	128	149	128, 149	6	PM			North and South	No Access
94937	Pygmy Hippo Exhibit - ZooMonitor Volunteer	Christy Walkers	305ac879-5079-4cb2-95ec-0a7faac20702	No	2019-01-25 13:29:20	2019-01-25 13:29:20	2019-01-25 13:39:20	2019-01-25 13:32:20	2019-01-25	13:32:20	2019	1	13	Howie,Annie	10	Default Map	20,20	600x600		Interval	Individual	Howie						3	Interval Behaviors	Animal Not Visible										6	PM			North and South	No Access
94937	Pygmy Hippo Exhibit - ZooMonitor Volunteer	Christy Walkers	305ac879-5079-4cb2-95ec-0a7faac20702	No	2019-01-25 13:29:20	2019-01-25 13:29:20	2019-01-25 13:39:20	2019-01-25 13:33:20	2019-01-25	13:33:20	2019	1	13	Howie,Annie	10	Default Map	20,20	600x600		Interval	Individual	Howie						4	Interval Behaviors	Swimming		Height	Submerged	12	6	12, 6	352	173	352, 173	6	PM			North and South	No Access
94937	Pygmy Hippo Exhibit - ZooMonitor Volunteer	Christy Walkers	305ac879-5079-4cb2-95ec-0a7faac20702	No	2019-01-25 13:29:20	2019-01-25 13:29:20	2019-01-25 13:39:20	2019-01-25 13:34:20	2019-01-25	13:34:20	2019	1	13	Howie,Annie	10	Default Map	20,20	600x600		Interval	Individual	Howie						5	Interval Behaviors	Animal Not Visible										6	PM			North and South	No Access
94937	Pygmy Hippo Exhibit - ZooMonitor Volunteer	Christy Walkers	305ac879-5079-4cb2-95ec-0a7faac20702	No	2019-01-25 13:29:20	2019-01-25 13:29:20	2019-01-25 13:39:20	2019-01-25 13:35:20	2019-01-25	13:35:20	2019	1	13	Howie,Annie	10	Default Map	20,20	600x600		Interval	Individual	Howie						6	Interval Behaviors	Feed/ Forage/ Drink		Height	Land	16	4	16, 4	474	99	474, 99	6	PM			North and South	No Access
94937	Pygmy Hippo Exhibit - ZooMonitor Volunteer	Christy Walkers	305ac879-5079-4cb2-95ec-0a7faac20702	No	2019-01-25 13:29:20	2019-01-25 13:29:20	2019-01-25 13:39:20	2019-01-25 13:36:20	2019-01-25	13:36:20	2019	1	13	Howie,Annie	10	Default Map	20,20	600x600		Interval	Individual	Howie						7	Interval Behaviors	Feed/ Forage/ Drink		Height	Partially Submerged	13	4	13, 4	367	111	367, 111	6	PM			North and South	No Access
94937	Pygmy Hippo Exhibit - ZooMonitor Volunteer	Christy Walkers	305ac879-5079-4cb2-95ec-0a7faac20702	No	2019-01-25 13:29:20	2019-01-25 13:29:20	2019-01-25 13:39:20	2019-01-25 13:37:20	2019-01-25	13:37:20	2019	1	13	Howie,Annie	10	Default Map	20,20	600x600		Interval	Individual	Howie						8	Interval Behaviors	Swimming		Height	Submerged	8	8	8, 8	240	211	240, 211	6	PM			North and South	No Access
94937	Pygmy Hippo Exhibit - ZooMonitor Volunteer	Christy Walkers	305ac879-5079-4cb2-95ec-0a7faac20702	No	2019-01-25 13:29:20	2019-01-25 13:29:20	2019-01-25 13:39:20	2019-01-25 13:38:20	2019-01-25	13:38:20	2019	1	13	Howie,Annie	10	Default Map	20,20	600x600		Interval	Individual	Howie						9	Interval Behaviors	Wall Swimming		Height	Submerged	7	8	7, 8	200	211	200, 211	6	PM			North and South	No Access
94937	Pygmy Hippo Exhibit - ZooMonitor Volunteer	Christy Walkers	305ac879-5079-4cb2-95ec-0a7faac20702	No	2019-01-25 13:29:20	2019-01-25 13:29:20	2019-01-25 13:39:20	2019-01-25 13:39:20	2019-01-25	13:39:20	2019	1	13	Howie,Annie	10	Default Map	20,20	600x600		Interval	Individual	Howie						10	Interval Behaviors	Wall Swimming		Height	Submerged	7	7	7, 7	203	210	203, 210	6	PM			North and South	No Access
94938	Pygmy Hippo Exhibit - ZooMonitor Volunteer	Christy Walkers	305ac879-5079-4cb2-95ec-0a7faac20702	No	2019-01-25 14:03:33	2019-01-25 14:03:33	2019-01-25 14:13:33	2019-01-25 14:04:33	2019-01-25	14:04:33	2019	1	14	Howie,Annie	10	Default Map	20,20	600x600		Interval	Individual	Howie						1	Interval Behaviors	Wall Swimming		Height	Submerged	7	8	7, 8	201	212	201, 212	6	PM			North and South	No Access
94938	Pygmy Hippo Exhibit - ZooMonitor Volunteer	Christy Walkers	305ac879-5079-4cb2-95ec-0a7faac20702	No	2019-01-25 14:03:33	2019-01-25 14:03:33	2019-01-25 14:13:33	2019-01-25 14:05:33	2019-01-25	14:05:33	2019	1	14	Howie,Annie	10	Default Map	20,20	600x600		Interval	Individual	Howie						2	Interval Behaviors	Wall Swimming		Height	Submerged	7	8	7, 8	201	213	201, 213	6	PM			North and South	No Access
94938	Pygmy Hippo Exhibit - ZooMonitor Volunteer	Christy Walkers	305ac879-5079-4cb2-95ec-0a7faac20702	No	2019-01-25 14:03:33	2019-01-25 14:03:33	2019-01-25 14:13:33	2019-01-25 14:06:33	2019-01-25	14:06:33	2019	1	14	Howie,Annie	10	Default Map	20,20	600x600		Interval	Individual	Howie						3	Interval Behaviors	Wall Swimming		Height	Submerged	7	8	7, 8	201	212	201, 212	6	PM			North and South	No Access
94938	Pygmy Hippo Exhibit - ZooMonitor Volunteer	Christy Walkers	305ac879-5079-4cb2-95ec-0a7faac20702	No	2019-01-25 14:03:33	2019-01-25 14:03:33	2019-01-25 14:13:33	2019-01-25 14:07:33	2019-01-25	14:07:33	2019	1	14	Howie,Annie	10	Default Map	20,20	600x600		Interval	Individual	Howie						4	Interval Behaviors	Wall Swimming		Height	Submerged	7	8	7, 8	202	212	202, 212	6	PM			North and South	No Access
94938	Pygmy Hippo Exhibit - ZooMonitor Volunteer	Christy Walkers	305ac879-5079-4cb2-95ec-0a7faac20702	No	2019-01-25 14:03:33	2019-01-25 14:03:33	2019-01-25 14:13:33	2019-01-25 14:08:33	2019-01-25	14:08:33	2019	1	14	Howie,Annie	10	Default Map	20,20	600x600		Interval	Individual	Howie						5	Interval Behaviors	Wall Swimming		Height	Submerged	7	8	7, 8	201	212	201, 212	6	PM			North and South	No Access
94938	Pygmy Hippo Exhibit - ZooMonitor Volunteer	Christy Walkers	305ac879-5079-4cb2-95ec-0a7faac20702	No	2019-01-25 14:03:33	2019-01-25 14:03:33	2019-01-25 14:13:33	2019-01-25 14:09:33	2019-01-25	14:09:33	2019	1	14	Howie,Annie	10	Default Map	20,20	600x600		Interval	Individual	Howie						6	Interval Behaviors	Wall Swimming		Height	Submerged	7	8	7, 8	203	212	203, 212	6	PM			North and South	No Access
94938	Pygmy Hippo Exhibit - ZooMonitor Volunteer	Christy Walkers	305ac879-5079-4cb2-95ec-0a7faac20702	No	2019-01-25 14:03:33	2019-01-25 14:03:33	2019-01-25 14:13:33	2019-01-25 14:10:33	2019-01-25	14:10:33	2019	1	14	Howie,Annie	10	Default Map	20,20	600x600		Interval	Individual	Howie						7	Interval Behaviors	Wall Swimming		Height	Submerged	7	7	7, 7	201	210	201, 210	6	PM			North and South	No Access
94938	Pygmy Hippo Exhibit - ZooMonitor Volunteer	Christy Walkers	305ac879-5079-4cb2-95ec-0a7faac20702	No	2019-01-25 14:03:33	2019-01-25 14:03:33	2019-01-25 14:13:33	2019-01-25 14:11:33	2019-01-25	14:11:33	2019	1	14	Howie,Annie	10	Default Map	20,20	600x600		Interval	Individual	Howie						8	Interval Behaviors	Wall Swimming		Height	Submerged	7	8	7, 8	201	213	201, 213	6	PM			North and South	No Access
94938	Pygmy Hippo Exhibit - ZooMonitor Volunteer	Christy Walkers	305ac879-5079-4cb2-95ec-0a7faac20702	No	2019-01-25 14:03:33	2019-01-25 14:03:33	2019-01-25 14:13:33	2019-01-25 14:12:33	2019-01-25	14:12:33	2019	1	14	Howie,Annie	10	Default Map	20,20	600x600		Interval	Individual	Howie						9	Interval Behaviors	Standing/ Floating	Alert	Height	Partially Submerged	7	8	7, 8	199	212	199, 212	6	PM			North and South	No Access
94938	Pygmy Hippo Exhibit - ZooMonitor Volunteer	Christy Walkers	305ac879-5079-4cb2-95ec-0a7faac20702	No	2019-01-25 14:03:33	2019-01-25 14:03:33	2019-01-25 14:13:33	2019-01-25 14:13:33	2019-01-25	14:13:33	2019	1	14	Howie,Annie	10	Default Map	20,20	600x600		Interval	Individual	Howie						10	Interval Behaviors	Wall Swimming		Height	Submerged	7	8	7, 8	202	212	202, 212	6	PM			North and South	No Access
94941	Pygmy Hippo Exhibit - ZooMonitor Volunteer	Christy Walkers	305ac879-5079-4cb2-95ec-0a7faac20702	No	2019-01-25 14:42:45	2019-01-25 14:42:45	2019-01-25 14:52:45	2019-01-25 14:43:45	2019-01-25	14:43:45	2019	1	14	Howie,Annie	10	Default Map	20,20	600x600		Interval	Individual	Howie						1	Interval Behaviors	Walk/ Run		Height	Partially Submerged	14	6	14, 6	396	157	396, 157	6	PM			North and South	No Access
94941	Pygmy Hippo Exhibit - ZooMonitor Volunteer	Christy Walkers	305ac879-5079-4cb2-95ec-0a7faac20702	No	2019-01-25 14:42:45	2019-01-25 14:42:45	2019-01-25 14:52:45	2019-01-25 14:44:45	2019-01-25	14:44:45	2019	1	14	Howie,Annie	10	Default Map	20,20	600x600		Interval	Individual	Howie						2	Interval Behaviors	Animal Not Visible										6	PM			North and South	No Access
94941	Pygmy Hippo Exhibit - ZooMonitor Volunteer	Christy Walkers	305ac879-5079-4cb2-95ec-0a7faac20702	No	2019-01-25 14:42:45	2019-01-25 14:42:45	2019-01-25 14:52:45	2019-01-25 14:45:45	2019-01-25	14:45:45	2019	1	14	Howie,Annie	10	Default Map	20,20	600x600		Interval	Individual	Howie						3	Interval Behaviors	Jabber Jawing		Height	Partially Submerged	13	4	13, 4	369	106	369, 106	6	PM			North and South	No Access
94941	Pygmy Hippo Exhibit - ZooMonitor Volunteer	Christy Walkers	305ac879-5079-4cb2-95ec-0a7faac20702	No	2019-01-25 14:42:45	2019-01-25 14:42:45	2019-01-25 14:52:45	2019-01-25 14:46:45	2019-01-25	14:46:45	2019	1	14	Howie,Annie	10	Default Map	20,20	600x600		Interval	Individual	Howie						4	Interval Behaviors	Wall Swimming		Height	Submerged	7	8	7, 8	201	212	201, 212	6	PM			North and South	No Access
94941	Pygmy Hippo Exhibit - ZooMonitor Volunteer	Christy Walkers	305ac879-5079-4cb2-95ec-0a7faac20702	No	2019-01-25 14:42:45	2019-01-25 14:42:45	2019-01-25 14:52:45	2019-01-25 14:47:45	2019-01-25	14:47:45	2019	1	14	Howie,Annie	10	Default Map	20,20	600x600		Interval	Individual	Howie						5	Interval Behaviors	Wall Swimming		Height	Submerged	7	8	7, 8	202	212	202, 212	6	PM			North and South	No Access
94941	Pygmy Hippo Exhibit - ZooMonitor Volunteer	Christy Walkers	305ac879-5079-4cb2-95ec-0a7faac20702	No	2019-01-25 14:42:45	2019-01-25 14:42:45	2019-01-25 14:52:45	2019-01-25 14:48:45	2019-01-25	14:48:45	2019	1	14	Howie,Annie	10	Default Map	20,20	600x600		Interval	Individual	Howie						6	Interval Behaviors	Wall Swimming		Height	Submerged	7	8	7, 8	201	212	201, 212	6	PM			North and South	No Access
94941	Pygmy Hippo Exhibit - ZooMonitor Volunteer	Christy Walkers	305ac879-5079-4cb2-95ec-0a7faac20702	No	2019-01-25 14:42:45	2019-01-25 14:42:45	2019-01-25 14:52:45	2019-01-25 14:49:45	2019-01-25	14:49:45	2019	1	14	Howie,Annie	10	Default Map	20,20	600x600		Interval	Individual	Howie						7	Interval Behaviors	Wall Swimming		Height	Submerged	7	8	7, 8	203	211	203, 211	6	PM			North and South	No Access
94941	Pygmy Hippo Exhibit - ZooMonitor Volunteer	Christy Walkers	305ac879-5079-4cb2-95ec-0a7faac20702	No	2019-01-25 14:42:45	2019-01-25 14:42:45	2019-01-25 14:52:45	2019-01-25 14:50:45	2019-01-25	14:50:45	2019	1	14	Howie,Annie	10	Default Map	20,20	600x600		Interval	Individual	Howie						8	Interval Behaviors	Wall Swimming		Height	Submerged	7	8	7, 8	202	211	202, 211	6	PM			North and South	No Access
94941	Pygmy Hippo Exhibit - ZooMonitor Volunteer	Christy Walkers	305ac879-5079-4cb2-95ec-0a7faac20702	No	2019-01-25 14:42:45	2019-01-25 14:42:45	2019-01-25 14:52:45	2019-01-25 14:51:45	2019-01-25	14:51:45	2019	1	14	Howie,Annie	10	Default Map	20,20	600x600		Interval	Individual	Howie						9	Interval Behaviors	Standing/ Floating	Alert	Height	Partially Submerged	7	8	7, 8	200	211	200, 211	6	PM			North and South	No Access
94941	Pygmy Hippo Exhibit - ZooMonitor Volunteer	Christy Walkers	305ac879-5079-4cb2-95ec-0a7faac20702	No	2019-01-25 14:42:45	2019-01-25 14:42:45	2019-01-25 14:52:45	2019-01-25 14:52:45	2019-01-25	14:52:45	2019	1	14	Howie,Annie	10	Default Map	20,20	600x600		Interval	Individual	Howie						10	Interval Behaviors	Wall Swimming		Height	Submerged	7	7	7, 7	201	210	201, 210	6	PM			North and South	No Access
94944	Pygmy Hippo Exhibit - ZooMonitor Volunteer	Christy Walkers	305ac879-5079-4cb2-95ec-0a7faac20702	No	2019-01-25 15:16:41	2019-01-25 15:16:41	2019-01-25 15:26:41	2019-01-25 15:17:41	2019-01-25	15:17:41	2019	1	15	Howie,Annie	10	Default Map	20,20	600x600		Interval	Individual	Howie						1	Interval Behaviors	Animal Not Visible										6	PM			North and South	No Access
94944	Pygmy Hippo Exhibit - ZooMonitor Volunteer	Christy Walkers	305ac879-5079-4cb2-95ec-0a7faac20702	No	2019-01-25 15:16:41	2019-01-25 15:16:41	2019-01-25 15:26:41	2019-01-25 15:18:41	2019-01-25	15:18:41	2019	1	15	Howie,Annie	10	Default Map	20,20	600x600		Interval	Individual	Howie						2	Interval Behaviors	Animal Not Visible										6	PM			North and South	No Access
94944	Pygmy Hippo Exhibit - ZooMonitor Volunteer	Christy Walkers	305ac879-5079-4cb2-95ec-0a7faac20702	No	2019-01-25 15:16:41	2019-01-25 15:16:41	2019-01-25 15:26:41	2019-01-25 15:19:41	2019-01-25	15:19:41	2019	1	15	Howie,Annie	10	Default Map	20,20	600x600		Interval	Individual	Howie						3	Interval Behaviors	Walk/ Run		Height	Partially Submerged	13	4	13, 4	383	112	383, 112	6	PM			North and South	No Access
94944	Pygmy Hippo Exhibit - ZooMonitor Volunteer	Christy Walkers	305ac879-5079-4cb2-95ec-0a7faac20702	No	2019-01-25 15:16:41	2019-01-25 15:16:41	2019-01-25 15:26:41	2019-01-25 15:20:41	2019-01-25	15:20:41	2019	1	15	Howie,Annie	10	Default Map	20,20	600x600		Interval	Individual	Howie						4	Interval Behaviors	Animal Not Visible										6	PM			North and South	No Access
94944	Pygmy Hippo Exhibit - ZooMonitor Volunteer	Christy Walkers	305ac879-5079-4cb2-95ec-0a7faac20702	No	2019-01-25 15:16:41	2019-01-25 15:16:41	2019-01-25 15:26:41	2019-01-25 15:21:41	2019-01-25	15:21:41	2019	1	15	Howie,Annie	10	Default Map	20,20	600x600		Interval	Individual	Howie						5	Interval Behaviors	Animal Not Visible										6	PM			North and South	No Access
94944	Pygmy Hippo Exhibit - ZooMonitor Volunteer	Christy Walkers	305ac879-5079-4cb2-95ec-0a7faac20702	No	2019-01-25 15:16:41	2019-01-25 15:16:41	2019-01-25 15:26:41	2019-01-25 15:22:41	2019-01-25	15:22:41	2019	1	15	Howie,Annie	10	Default Map	20,20	600x600		Interval	Individual	Howie						6	Interval Behaviors	Standing/ Floating	Alert	Height	Land	15	4	15, 4	443	111	443, 111	6	PM			North and South	No Access
94944	Pygmy Hippo Exhibit - ZooMonitor Volunteer	Christy Walkers	305ac879-5079-4cb2-95ec-0a7faac20702	No	2019-01-25 15:16:41	2019-01-25 15:16:41	2019-01-25 15:26:41	2019-01-25 15:23:41	2019-01-25	15:23:41	2019	1	15	Howie,Annie	10	Default Map	20,20	600x600		Interval	Individual	Howie						7	Interval Behaviors	Walk/ Run		Height	Partially Submerged	13	4	13, 4	383	119	383, 119	6	PM			North and South	No Access
94944	Pygmy Hippo Exhibit - ZooMonitor Volunteer	Christy Walkers	305ac879-5079-4cb2-95ec-0a7faac20702	No	2019-01-25 15:16:41	2019-01-25 15:16:41	2019-01-25 15:26:41	2019-01-25 15:24:41	2019-01-25	15:24:41	2019	1	15	Howie,Annie	10	Default Map	20,20	600x600		Interval	Individual	Howie						8	Interval Behaviors	Animal Not Visible										6	PM			North and South	No Access
94944	Pygmy Hippo Exhibit - ZooMonitor Volunteer	Christy Walkers	305ac879-5079-4cb2-95ec-0a7faac20702	No	2019-01-25 15:16:41	2019-01-25 15:16:41	2019-01-25 15:26:41	2019-01-25 15:25:41	2019-01-25	15:25:41	2019	1	15	Howie,Annie	10	Default Map	20,20	600x600		Interval	Individual	Howie						9	Interval Behaviors	Walk/ Run		Height	Land	3	4	3, 4	75	100	75, 100	6	PM			North and South	No Access
94944	Pygmy Hippo Exhibit - ZooMonitor Volunteer	Christy Walkers	305ac879-5079-4cb2-95ec-0a7faac20702	No	2019-01-25 15:16:41	2019-01-25 15:16:41	2019-01-25 15:26:41	2019-01-25 15:26:41	2019-01-25	15:26:41	2019	1	15	Howie,Annie	10	Default Map	20,20	600x600		Interval	Individual	Howie						10	Interval Behaviors	Swimming		Height	Submerged	14	7	14, 7	410	194	410, 194	6	PM			North and South	No Access
94946	Pygmy Hippo Exhibit - ZooMonitor Volunteer	Christy Walkers	305ac879-5079-4cb2-95ec-0a7faac20702	No	2019-01-25 15:50:05	2019-01-25 15:50:05	2019-01-25 16:00:05	2019-01-25 15:51:05	2019-01-25	15:51:05	2019	1	15	Howie,Annie	10	Default Map	20,20	600x600		Interval	Individual	Howie						1	Interval Behaviors	Animal Not Visible										6	PM			North and South	No Access
94946	Pygmy Hippo Exhibit - ZooMonitor Volunteer	Christy Walkers	305ac879-5079-4cb2-95ec-0a7faac20702	No	2019-01-25 15:50:05	2019-01-25 15:50:05	2019-01-25 16:00:05	2019-01-25 15:52:05	2019-01-25	15:52:05	2019	1	15	Howie,Annie	10	Default Map	20,20	600x600		Interval	Individual	Howie						2	Interval Behaviors	Animal Not Visible										6	PM			North and South	No Access
94946	Pygmy Hippo Exhibit - ZooMonitor Volunteer	Christy Walkers	305ac879-5079-4cb2-95ec-0a7faac20702	No	2019-01-25 15:50:05	2019-01-25 15:50:05	2019-01-25 16:00:05	2019-01-25 15:53:05	2019-01-25	15:53:05	2019	1	15	Howie,Annie	10	Default Map	20,20	600x600		Interval	Individual	Howie						3	Interval Behaviors	Animal Not Visible										6	PM			North and South	No Access
94946	Pygmy Hippo Exhibit - ZooMonitor Volunteer	Christy Walkers	305ac879-5079-4cb2-95ec-0a7faac20702	No	2019-01-25 15:50:05	2019-01-25 15:50:05	2019-01-25 16:00:05	2019-01-25 15:54:05	2019-01-25	15:54:05	2019	1	15	Howie,Annie	10	Default Map	20,20	600x600		Interval	Individual	Howie						4	Interval Behaviors	Animal Not Visible										6	PM			North and South	No Access
94946	Pygmy Hippo Exhibit - ZooMonitor Volunteer	Christy Walkers	305ac879-5079-4cb2-95ec-0a7faac20702	No	2019-01-25 15:50:05	2019-01-25 15:50:05	2019-01-25 16:00:05	2019-01-25 15:55:05	2019-01-25	15:55:05	2019	1	15	Howie,Annie	10	Default Map	20,20	600x600		Interval	Individual	Howie						5	Interval Behaviors	Animal Not Visible										6	PM			North and South	No Access
94946	Pygmy Hippo Exhibit - ZooMonitor Volunteer	Christy Walkers	305ac879-5079-4cb2-95ec-0a7faac20702	No	2019-01-25 15:50:05	2019-01-25 15:50:05	2019-01-25 16:00:05	2019-01-25 15:56:05	2019-01-25	15:56:05	2019	1	15	Howie,Annie	10	Default Map	20,20	600x600		Interval	Individual	Howie						6	Interval Behaviors	Animal Not Visible										6	PM			North and South	No Access
94946	Pygmy Hippo Exhibit - ZooMonitor Volunteer	Christy Walkers	305ac879-5079-4cb2-95ec-0a7faac20702	No	2019-01-25 15:50:05	2019-01-25 15:50:05	2019-01-25 16:00:05	2019-01-25 15:57:05	2019-01-25	15:57:05	2019	1	15	Howie,Annie	10	Default Map	20,20	600x600		Interval	Individual	Howie						7	Interval Behaviors	Animal Not Visible										6	PM			North and South	No Access
94946	Pygmy Hippo Exhibit - ZooMonitor Volunteer	Christy Walkers	305ac879-5079-4cb2-95ec-0a7faac20702	No	2019-01-25 15:50:05	2019-01-25 15:50:05	2019-01-25 16:00:05	2019-01-25 15:58:05	2019-01-25	15:58:05	2019	1	15	Howie,Annie	10	Default Map	20,20	600x600		Interval	Individual	Howie						8	Interval Behaviors	Animal Not Visible										6	PM			North and South	No Access
94946	Pygmy Hippo Exhibit - ZooMonitor Volunteer	Christy Walkers	305ac879-5079-4cb2-95ec-0a7faac20702	No	2019-01-25 15:50:05	2019-01-25 15:50:05	2019-01-25 16:00:05	2019-01-25 15:59:05	2019-01-25	15:59:05	2019	1	15	Howie,Annie	10	Default Map	20,20	600x600		Interval	Individual	Howie						9	Interval Behaviors	Animal Not Visible										6	PM			North and South	No Access
94946	Pygmy Hippo Exhibit - ZooMonitor Volunteer	Christy Walkers	305ac879-5079-4cb2-95ec-0a7faac20702	No	2019-01-25 15:50:05	2019-01-25 15:50:05	2019-01-25 16:00:05	2019-01-25 16:00:05	2019-01-25	16:00:05	2019	1	16	Howie,Annie	10	Default Map	20,20	600x600		Interval	Individual	Howie						10	Interval Behaviors	Animal Not Visible										6	PM			North and South	No Access
94993	Pygmy Hippo Exhibit - ZooMonitor Volunteer	Kelly O'Nelly	3df7807a-5919-4d69-93da-6b05d21346bf	No	2019-01-28 07:29:17	2019-01-28 07:29:17	2019-01-28 07:39:17	2019-01-28 07:30:17	2019-01-28	07:30:17	2019	1	7	Howie,Annie	10	Default Map	20,20	600x600		Interval	Individual	Annie						1	Interval Behaviors	Animal Not Visible										30	AM			No Access	North and South
94993	Pygmy Hippo Exhibit - ZooMonitor Volunteer	Kelly O'Nelly	3df7807a-5919-4d69-93da-6b05d21346bf	No	2019-01-28 07:29:17	2019-01-28 07:29:17	2019-01-28 07:39:17	2019-01-28 07:31:17	2019-01-28	07:31:17	2019	1	7	Howie,Annie	10	Default Map	20,20	600x600		Interval	Individual	Annie						2	Interval Behaviors	Animal Not Visible										30	AM			No Access	North and South
94993	Pygmy Hippo Exhibit - ZooMonitor Volunteer	Kelly O'Nelly	3df7807a-5919-4d69-93da-6b05d21346bf	No	2019-01-28 07:29:17	2019-01-28 07:29:17	2019-01-28 07:39:17	2019-01-28 07:32:17	2019-01-28	07:32:17	2019	1	7	Howie,Annie	10	Default Map	20,20	600x600		Interval	Individual	Annie						3	Interval Behaviors	Animal Not Visible										30	AM			No Access	North and South
94993	Pygmy Hippo Exhibit - ZooMonitor Volunteer	Kelly O'Nelly	3df7807a-5919-4d69-93da-6b05d21346bf	No	2019-01-28 07:29:17	2019-01-28 07:29:17	2019-01-28 07:39:17	2019-01-28 07:33:17	2019-01-28	07:33:17	2019	1	7	Howie,Annie	10	Default Map	20,20	600x600		Interval	Individual	Annie						4	Interval Behaviors	Standing/ Floating	Alert	Height	Land	18	6	18, 6	516	159	516, 159	30	AM			No Access	North and South
94993	Pygmy Hippo Exhibit - ZooMonitor Volunteer	Kelly O'Nelly	3df7807a-5919-4d69-93da-6b05d21346bf	No	2019-01-28 07:29:17	2019-01-28 07:29:17	2019-01-28 07:39:17	2019-01-28 07:34:17	2019-01-28	07:34:17	2019	1	7	Howie,Annie	10	Default Map	20,20	600x600		Interval	Individual	Annie						5	Interval Behaviors	Walk/ Run		Height	Partially Submerged	5	6	5, 6	133	160	133, 160	30	AM			No Access	North and South
94993	Pygmy Hippo Exhibit - ZooMonitor Volunteer	Kelly O'Nelly	3df7807a-5919-4d69-93da-6b05d21346bf	No	2019-01-28 07:29:17	2019-01-28 07:29:17	2019-01-28 07:39:17	2019-01-28 07:35:17	2019-01-28	07:35:17	2019	1	7	Howie,Annie	10	Default Map	20,20	600x600		Interval	Individual	Annie						6	Interval Behaviors	Standing/ Floating	Alert	Height	Submerged	5	7	5, 7	141	199	141, 199	30	AM			No Access	North and South
94993	Pygmy Hippo Exhibit - ZooMonitor Volunteer	Kelly O'Nelly	3df7807a-5919-4d69-93da-6b05d21346bf	No	2019-01-28 07:29:17	2019-01-28 07:29:17	2019-01-28 07:39:17	2019-01-28 07:36:17	2019-01-28	07:36:17	2019	1	7	Howie,Annie	10	Default Map	20,20	600x600		Interval	Individual	Annie						7	Interval Behaviors	Standing/ Floating	Alert	Height	Submerged	6	6	6, 6	157	169	157, 169	30	AM			No Access	North and South
94993	Pygmy Hippo Exhibit - ZooMonitor Volunteer	Kelly O'Nelly	3df7807a-5919-4d69-93da-6b05d21346bf	No	2019-01-28 07:29:17	2019-01-28 07:29:17	2019-01-28 07:39:17	2019-01-28 07:37:17	2019-01-28	07:37:17	2019	1	7	Howie,Annie	10	Default Map	20,20	600x600		Interval	Individual	Annie						8	Interval Behaviors	Standing/ Floating	Alert	Height	Submerged	6	7	6, 7	162	191	162, 191	30	AM			No Access	North and South
94993	Pygmy Hippo Exhibit - ZooMonitor Volunteer	Kelly O'Nelly	3df7807a-5919-4d69-93da-6b05d21346bf	No	2019-01-28 07:29:17	2019-01-28 07:29:17	2019-01-28 07:39:17	2019-01-28 07:38:17	2019-01-28	07:38:17	2019	1	7	Howie,Annie	10	Default Map	20,20	600x600		Interval	Individual	Annie						9	Interval Behaviors	Elimination (non-marking)		Height	Partially Submerged	6	6	6, 6	165	155	165, 155	30	AM			No Access	North and South
94993	Pygmy Hippo Exhibit - ZooMonitor Volunteer	Kelly O'Nelly	3df7807a-5919-4d69-93da-6b05d21346bf	No	2019-01-28 07:29:17	2019-01-28 07:29:17	2019-01-28 07:39:17	2019-01-28 07:39:17	2019-01-28	07:39:17	2019	1	7	Howie,Annie	10	Default Map	20,20	600x600		Interval	Individual	Annie						10	Interval Behaviors	Standing/ Floating	Alert	Height	Submerged	5	7	5, 7	142	207	142, 207	30	AM			No Access	North and South
95045	Pygmy Hippo Exhibit - ZooMonitor Volunteer	Cindy Rotary	b4bb5f55-2754-4b97-b1c7-a31873b3fa02	No	2019-01-29 10:11:33	2019-01-29 10:11:33	2019-01-29 10:21:33	2019-01-29 10:12:33	2019-01-29	10:12:33	2019	1	10	Howie,Annie	10	Default Map	20,20	600x600		Interval	Individual	Annie						1	Interval Behaviors	Feed/ Forage/ Drink		Height	Land	15	4	15, 4	429	91	429, 91	7	AM			No Access	North and South
95045	Pygmy Hippo Exhibit - ZooMonitor Volunteer	Cindy Rotary	b4bb5f55-2754-4b97-b1c7-a31873b3fa02	No	2019-01-29 10:11:33	2019-01-29 10:11:33	2019-01-29 10:21:33	2019-01-29 10:13:33	2019-01-29	10:13:33	2019	1	10	Howie,Annie	10	Default Map	20,20	600x600		Interval	Individual	Annie						2	Interval Behaviors	Feed/ Forage/ Drink		Height	Land	16	4	16, 4	476	109	476, 109	7	AM			No Access	North and South
95045	Pygmy Hippo Exhibit - ZooMonitor Volunteer	Cindy Rotary	b4bb5f55-2754-4b97-b1c7-a31873b3fa02	No	2019-01-29 10:11:33	2019-01-29 10:11:33	2019-01-29 10:21:33	2019-01-29 10:14:33	2019-01-29	10:14:33	2019	1	10	Howie,Annie	10	Default Map	20,20	600x600		Interval	Individual	Annie						3	Interval Behaviors	Animal Not Visible										7	AM			No Access	North and South
95045	Pygmy Hippo Exhibit - ZooMonitor Volunteer	Cindy Rotary	b4bb5f55-2754-4b97-b1c7-a31873b3fa02	No	2019-01-29 10:11:33	2019-01-29 10:11:33	2019-01-29 10:21:33	2019-01-29 10:15:33	2019-01-29	10:15:33	2019	1	10	Howie,Annie	10	Default Map	20,20	600x600		Interval	Individual	Annie						4	Interval Behaviors	Animal Not Visible										7	AM			No Access	North and South
95045	Pygmy Hippo Exhibit - ZooMonitor Volunteer	Cindy Rotary	b4bb5f55-2754-4b97-b1c7-a31873b3fa02	No	2019-01-29 10:11:33	2019-01-29 10:11:33	2019-01-29 10:21:33	2019-01-29 10:16:33	2019-01-29	10:16:33	2019	1	10	Howie,Annie	10	Default Map	20,20	600x600		Interval	Individual	Annie						5	Interval Behaviors	Feed/ Forage/ Drink		Height	Land	15	3	15, 3	442	75	442, 75	7	AM			No Access	North and South
95045	Pygmy Hippo Exhibit - ZooMonitor Volunteer	Cindy Rotary	b4bb5f55-2754-4b97-b1c7-a31873b3fa02	No	2019-01-29 10:11:33	2019-01-29 10:11:33	2019-01-29 10:21:33	2019-01-29 10:17:33	2019-01-29	10:17:33	2019	1	10	Howie,Annie	10	Default Map	20,20	600x600		Interval	Individual	Annie						6	Interval Behaviors	Animal Not Visible										7	AM			No Access	North and South
95045	Pygmy Hippo Exhibit - ZooMonitor Volunteer	Cindy Rotary	b4bb5f55-2754-4b97-b1c7-a31873b3fa02	No	2019-01-29 10:11:33	2019-01-29 10:11:33	2019-01-29 10:21:33	2019-01-29 10:18:33	2019-01-29	10:18:33	2019	1	10	Howie,Annie	10	Default Map	20,20	600x600		Interval	Individual	Annie						7	Interval Behaviors	Feed/ Forage/ Drink		Height	Land	1	5	1, 5	23	144	23, 144	7	AM			No Access	North and South
95045	Pygmy Hippo Exhibit - ZooMonitor Volunteer	Cindy Rotary	b4bb5f55-2754-4b97-b1c7-a31873b3fa02	No	2019-01-29 10:11:33	2019-01-29 10:11:33	2019-01-29 10:21:33	2019-01-29 10:19:33	2019-01-29	10:19:33	2019	1	10	Howie,Annie	10	Default Map	20,20	600x600		Interval	Individual	Annie						8	Interval Behaviors	Feed/ Forage/ Drink		Height	Land	17	5	17, 5	503	148	503, 148	7	AM			No Access	North and South
95045	Pygmy Hippo Exhibit - ZooMonitor Volunteer	Cindy Rotary	b4bb5f55-2754-4b97-b1c7-a31873b3fa02	No	2019-01-29 10:11:33	2019-01-29 10:11:33	2019-01-29 10:21:33	2019-01-29 10:20:33	2019-01-29	10:20:33	2019	1	10	Howie,Annie	10	Default Map	20,20	600x600		Interval	Individual	Annie						9	Interval Behaviors	Animal Not Visible										7	AM			No Access	North and South
95045	Pygmy Hippo Exhibit - ZooMonitor Volunteer	Cindy Rotary	b4bb5f55-2754-4b97-b1c7-a31873b3fa02	No	2019-01-29 10:11:33	2019-01-29 10:11:33	2019-01-29 10:21:33	2019-01-29 10:21:33	2019-01-29	10:21:33	2019	1	10	Howie,Annie	10	Default Map	20,20	600x600		Interval	Individual	Annie						10	Interval Behaviors	Animal Not Visible										7	AM			No Access	North and South
95026	Pygmy Hippo Exhibit - ZooMonitor Volunteer	Ari Lithium	305ac879-5079-4cb2-95ec-0a7faac20702	No	2019-01-29 10:33:44	2019-01-29 10:33:44	2019-01-29 10:43:44	2019-01-29 10:34:44	2019-01-29	10:34:44	2019	1	10	Howie,Annie	10	Default Map	20,20	600x600		Interval	Individual	Annie						1	Interval Behaviors	Behavior Obscured		Height	Land	7	3	7, 3	205	68	205, 68	4	AM			No Access	North and South
95026	Pygmy Hippo Exhibit - ZooMonitor Volunteer	Ari Lithium	305ac879-5079-4cb2-95ec-0a7faac20702	No	2019-01-29 10:33:44	2019-01-29 10:33:44	2019-01-29 10:43:44	2019-01-29 10:35:44	2019-01-29	10:35:44	2019	1	10	Howie,Annie	10	Default Map	20,20	600x600		Interval	Individual	Annie						2	Interval Behaviors	Feed/ Forage/ Drink		Height	Land	18	5	18, 5	522	134	522, 134	4	AM			No Access	North and South
95026	Pygmy Hippo Exhibit - ZooMonitor Volunteer	Ari Lithium	305ac879-5079-4cb2-95ec-0a7faac20702	No	2019-01-29 10:33:44	2019-01-29 10:33:44	2019-01-29 10:43:44	2019-01-29 10:36:44	2019-01-29	10:36:44	2019	1	10	Howie,Annie	10	Default Map	20,20	600x600		Interval	Individual	Annie						3	Interval Behaviors	Animal Not Visible		Height	Land							4	AM			No Access	North and South
95026	Pygmy Hippo Exhibit - ZooMonitor Volunteer	Ari Lithium	305ac879-5079-4cb2-95ec-0a7faac20702	No	2019-01-29 10:33:44	2019-01-29 10:33:44	2019-01-29 10:43:44	2019-01-29 10:37:44	2019-01-29	10:37:44	2019	1	10	Howie,Annie	10	Default Map	20,20	600x600		Interval	Individual	Annie						4	Interval Behaviors	Jabber Jawing		Height	Partially Submerged	4	6	4, 6	103	178	103, 178	4	AM			No Access	North and South
95026	Pygmy Hippo Exhibit - ZooMonitor Volunteer	Ari Lithium	305ac879-5079-4cb2-95ec-0a7faac20702	No	2019-01-29 10:33:44	2019-01-29 10:33:44	2019-01-29 10:43:44	2019-01-29 10:38:44	2019-01-29	10:38:44	2019	1	10	Howie,Annie	10	Default Map	20,20	600x600		Interval	Individual	Annie						5	Interval Behaviors	Walk/ Run		Height	Land	13	3	13, 3	373	76	373, 76	4	AM			No Access	North and South
95026	Pygmy Hippo Exhibit - ZooMonitor Volunteer	Ari Lithium	305ac879-5079-4cb2-95ec-0a7faac20702	No	2019-01-29 10:33:44	2019-01-29 10:33:44	2019-01-29 10:43:44	2019-01-29 10:39:44	2019-01-29	10:39:44	2019	1	10	Howie,Annie	10	Default Map	20,20	600x600		Interval	Individual	Annie						6	Interval Behaviors	Jabber Jawing		Height	Land	14	4	14, 4	417	99	417, 99	4	AM			No Access	North and South
95026	Pygmy Hippo Exhibit - ZooMonitor Volunteer	Ari Lithium	305ac879-5079-4cb2-95ec-0a7faac20702	No	2019-01-29 10:33:44	2019-01-29 10:33:44	2019-01-29 10:43:44	2019-01-29 10:40:44	2019-01-29	10:40:44	2019	1	10	Howie,Annie	10	Default Map	20,20	600x600		Interval	Individual	Annie						7	Interval Behaviors	Feed/ Forage/ Drink		Height	Land	6	3	6, 3	178	84	178, 84	4	AM			No Access	North and South
95026	Pygmy Hippo Exhibit - ZooMonitor Volunteer	Ari Lithium	305ac879-5079-4cb2-95ec-0a7faac20702	No	2019-01-29 10:33:44	2019-01-29 10:33:44	2019-01-29 10:43:44	2019-01-29 10:41:44	2019-01-29	10:41:44	2019	1	10	Howie,Annie	10	Default Map	20,20	600x600		Interval	Individual	Annie						8	Interval Behaviors	Animal Not Visible		Height	Land							4	AM			No Access	North and South
95026	Pygmy Hippo Exhibit - ZooMonitor Volunteer	Ari Lithium	305ac879-5079-4cb2-95ec-0a7faac20702	No	2019-01-29 10:33:44	2019-01-29 10:33:44	2019-01-29 10:43:44	2019-01-29 10:42:44	2019-01-29	10:42:44	2019	1	10	Howie,Annie	10	Default Map	20,20	600x600		Interval	Individual	Annie						9	Interval Behaviors	Animal Not Visible		Height	Land							4	AM			No Access	North and South
95026	Pygmy Hippo Exhibit - ZooMonitor Volunteer	Ari Lithium	305ac879-5079-4cb2-95ec-0a7faac20702	No	2019-01-29 10:33:44	2019-01-29 10:33:44	2019-01-29 10:43:44	2019-01-29 10:43:44	2019-01-29	10:43:44	2019	1	10	Howie,Annie	10	Default Map	20,20	600x600		Interval	Individual	Annie						10	Interval Behaviors	Animal Not Visible		Height	Land							4	AM			No Access	North and South
95047	Pygmy Hippo Exhibit - ZooMonitor Volunteer	Cindy Rotary	b4bb5f55-2754-4b97-b1c7-a31873b3fa02	No	2019-01-29 11:26:56	2019-01-29 11:26:56	2019-01-29 11:36:56	2019-01-29 11:27:56	2019-01-29	11:27:56	2019	1	11	Howie,Annie	10	Default Map	20,20	600x600		Interval	Individual	Annie						1	Interval Behaviors	Sitting/ Lying	Rest	Height	Land	19	7	19, 7	563	203	563, 203	8	AM			No Access	North and South
95047	Pygmy Hippo Exhibit - ZooMonitor Volunteer	Cindy Rotary	b4bb5f55-2754-4b97-b1c7-a31873b3fa02	No	2019-01-29 11:26:56	2019-01-29 11:26:56	2019-01-29 11:36:56	2019-01-29 11:28:56	2019-01-29	11:28:56	2019	1	11	Howie,Annie	10	Default Map	20,20	600x600		Interval	Individual	Annie						2	Interval Behaviors	Sitting/ Lying	Rest	Height	Land	19	7	19, 7	564	205	564, 205	8	AM			No Access	North and South
95047	Pygmy Hippo Exhibit - ZooMonitor Volunteer	Cindy Rotary	b4bb5f55-2754-4b97-b1c7-a31873b3fa02	No	2019-01-29 11:26:56	2019-01-29 11:26:56	2019-01-29 11:36:56	2019-01-29 11:29:56	2019-01-29	11:29:56	2019	1	11	Howie,Annie	10	Default Map	20,20	600x600		Interval	Individual	Annie						3	Interval Behaviors	Sitting/ Lying	Rest	Height	Land	19	7	19, 7	565	201	565, 201	8	AM			No Access	North and South
95047	Pygmy Hippo Exhibit - ZooMonitor Volunteer	Cindy Rotary	b4bb5f55-2754-4b97-b1c7-a31873b3fa02	No	2019-01-29 11:26:56	2019-01-29 11:26:56	2019-01-29 11:36:56	2019-01-29 11:30:56	2019-01-29	11:30:56	2019	1	11	Howie,Annie	10	Default Map	20,20	600x600		Interval	Individual	Annie						4	Interval Behaviors	Sitting/ Lying	Alert	Height	Land	20	7	20, 7	572	201	572, 201	8	AM			No Access	North and South
95047	Pygmy Hippo Exhibit - ZooMonitor Volunteer	Cindy Rotary	b4bb5f55-2754-4b97-b1c7-a31873b3fa02	No	2019-01-29 11:26:56	2019-01-29 11:26:56	2019-01-29 11:36:56	2019-01-29 11:31:56	2019-01-29	11:31:56	2019	1	11	Howie,Annie	10	Default Map	20,20	600x600		Interval	Individual	Annie						5	Interval Behaviors	Sitting/ Lying	Rest	Height	Land	19	7	19, 7	562	204	562, 204	8	AM			No Access	North and South
95047	Pygmy Hippo Exhibit - ZooMonitor Volunteer	Cindy Rotary	b4bb5f55-2754-4b97-b1c7-a31873b3fa02	No	2019-01-29 11:26:56	2019-01-29 11:26:56	2019-01-29 11:36:56	2019-01-29 11:32:56	2019-01-29	11:32:56	2019	1	11	Howie,Annie	10	Default Map	20,20	600x600		Interval	Individual	Annie						6	Interval Behaviors	Sitting/ Lying	Rest	Height	Land	19	7	19, 7	565	204	565, 204	8	AM			No Access	North and South
95047	Pygmy Hippo Exhibit - ZooMonitor Volunteer	Cindy Rotary	b4bb5f55-2754-4b97-b1c7-a31873b3fa02	No	2019-01-29 11:26:56	2019-01-29 11:26:56	2019-01-29 11:36:56	2019-01-29 11:33:56	2019-01-29	11:33:56	2019	1	11	Howie,Annie	10	Default Map	20,20	600x600		Interval	Individual	Annie						7	Interval Behaviors	Sitting/ Lying	Rest	Height	Land	19	7	19, 7	565	202	565, 202	8	AM			No Access	North and South
95047	Pygmy Hippo Exhibit - ZooMonitor Volunteer	Cindy Rotary	b4bb5f55-2754-4b97-b1c7-a31873b3fa02	No	2019-01-29 11:26:56	2019-01-29 11:26:56	2019-01-29 11:36:56	2019-01-29 11:34:56	2019-01-29	11:34:56	2019	1	11	Howie,Annie	10	Default Map	20,20	600x600		Interval	Individual	Annie						8	Interval Behaviors	Sitting/ Lying	Rest	Height	Land	19	7	19, 7	566	200	566, 200	8	AM			No Access	North and South
95047	Pygmy Hippo Exhibit - ZooMonitor Volunteer	Cindy Rotary	b4bb5f55-2754-4b97-b1c7-a31873b3fa02	No	2019-01-29 11:26:56	2019-01-29 11:26:56	2019-01-29 11:36:56	2019-01-29 11:35:56	2019-01-29	11:35:56	2019	1	11	Howie,Annie	10	Default Map	20,20	600x600		Interval	Individual	Annie						9	Interval Behaviors	Sitting/ Lying	Rest	Height	Land	19	7	19, 7	565	204	565, 204	8	AM			No Access	North and South
95047	Pygmy Hippo Exhibit - ZooMonitor Volunteer	Cindy Rotary	b4bb5f55-2754-4b97-b1c7-a31873b3fa02	No	2019-01-29 11:26:56	2019-01-29 11:26:56	2019-01-29 11:36:56	2019-01-29 11:36:56	2019-01-29	11:36:56	2019	1	11	Howie,Annie	10	Default Map	20,20	600x600		Interval	Individual	Annie						10	Interval Behaviors	Sitting/ Lying	Rest	Height	Land	19	7	19, 7	569	201	569, 201	8	AM			No Access	North and South
95031	Pygmy Hippo Exhibit - ZooMonitor Volunteer	Ari Lithium	305ac879-5079-4cb2-95ec-0a7faac20702	No	2019-01-29 11:37:04	2019-01-29 11:37:04	2019-01-29 11:47:04	2019-01-29 11:38:04	2019-01-29	11:38:04	2019	1	11	Howie,Annie	10	Default Map	20,20	600x600		Interval	Individual	Annie						1	Interval Behaviors	Sitting/ Lying	Rest	Height	Land	18	7	18, 7	540	194	540, 194	4	AM			No Access	North and South
95031	Pygmy Hippo Exhibit - ZooMonitor Volunteer	Ari Lithium	305ac879-5079-4cb2-95ec-0a7faac20702	No	2019-01-29 11:37:04	2019-01-29 11:37:04	2019-01-29 11:47:04	2019-01-29 11:39:04	2019-01-29	11:39:04	2019	1	11	Howie,Annie	10	Default Map	20,20	600x600		Interval	Individual	Annie						2	Interval Behaviors	Sitting/ Lying	Rest	Height	Land	19	7	19, 7	545	192	545, 192	4	AM			No Access	North and South
95031	Pygmy Hippo Exhibit - ZooMonitor Volunteer	Ari Lithium	305ac879-5079-4cb2-95ec-0a7faac20702	No	2019-01-29 11:37:04	2019-01-29 11:37:04	2019-01-29 11:47:04	2019-01-29 11:40:04	2019-01-29	11:40:04	2019	1	11	Howie,Annie	10	Default Map	20,20	600x600		Interval	Individual	Annie						3	Interval Behaviors	Sitting/ Lying	Rest	Height	Land	19	7	19, 7	545	194	545, 194	4	AM			No Access	North and South
95031	Pygmy Hippo Exhibit - ZooMonitor Volunteer	Ari Lithium	305ac879-5079-4cb2-95ec-0a7faac20702	No	2019-01-29 11:37:04	2019-01-29 11:37:04	2019-01-29 11:47:04	2019-01-29 11:41:04	2019-01-29	11:41:04	2019	1	11	Howie,Annie	10	Default Map	20,20	600x600		Interval	Individual	Annie						4	Interval Behaviors	Sitting/ Lying	Rest	Height	Land	19	7	19, 7	542	196	542, 196	4	AM			No Access	North and South
95031	Pygmy Hippo Exhibit - ZooMonitor Volunteer	Ari Lithium	305ac879-5079-4cb2-95ec-0a7faac20702	No	2019-01-29 11:37:04	2019-01-29 11:37:04	2019-01-29 11:47:04	2019-01-29 11:42:04	2019-01-29	11:42:04	2019	1	11	Howie,Annie	10	Default Map	20,20	600x600		Interval	Individual	Annie						5	Interval Behaviors	Sitting/ Lying	Rest	Height	Land	18	7	18, 7	540	191	540, 191	4	AM			No Access	North and South
95031	Pygmy Hippo Exhibit - ZooMonitor Volunteer	Ari Lithium	305ac879-5079-4cb2-95ec-0a7faac20702	No	2019-01-29 11:37:04	2019-01-29 11:37:04	2019-01-29 11:47:04	2019-01-29 11:43:04	2019-01-29	11:43:04	2019	1	11	Howie,Annie	10	Default Map	20,20	600x600		Interval	Individual	Annie						6	Interval Behaviors	Sitting/ Lying	Rest	Height	Land	18	7	18, 7	539	194	539, 194	4	AM			No Access	North and South
95031	Pygmy Hippo Exhibit - ZooMonitor Volunteer	Ari Lithium	305ac879-5079-4cb2-95ec-0a7faac20702	No	2019-01-29 11:37:04	2019-01-29 11:37:04	2019-01-29 11:47:04	2019-01-29 11:44:04	2019-01-29	11:44:04	2019	1	11	Howie,Annie	10	Default Map	20,20	600x600		Interval	Individual	Annie						7	Interval Behaviors	Sitting/ Lying	Rest	Height	Land	18	7	18, 7	539	194	539, 194	4	AM			No Access	North and South
95031	Pygmy Hippo Exhibit - ZooMonitor Volunteer	Ari Lithium	305ac879-5079-4cb2-95ec-0a7faac20702	No	2019-01-29 11:37:04	2019-01-29 11:37:04	2019-01-29 11:47:04	2019-01-29 11:45:04	2019-01-29	11:45:04	2019	1	11	Howie,Annie	10	Default Map	20,20	600x600		Interval	Individual	Annie						8	Interval Behaviors	Sitting/ Lying	Rest	Height	Land	19	7	19, 7	541	194	541, 194	4	AM			No Access	North and South
95031	Pygmy Hippo Exhibit - ZooMonitor Volunteer	Ari Lithium	305ac879-5079-4cb2-95ec-0a7faac20702	No	2019-01-29 11:37:04	2019-01-29 11:37:04	2019-01-29 11:47:04	2019-01-29 11:46:04	2019-01-29	11:46:04	2019	1	11	Howie,Annie	10	Default Map	20,20	600x600		Interval	Individual	Annie						9	Interval Behaviors	Sitting/ Lying	Alert	Height	Land	18	7	18, 7	539	189	539, 189	4	AM			No Access	North and South
95031	Pygmy Hippo Exhibit - ZooMonitor Volunteer	Ari Lithium	305ac879-5079-4cb2-95ec-0a7faac20702	No	2019-01-29 11:37:04	2019-01-29 11:37:04	2019-01-29 11:47:04	2019-01-29 11:47:04	2019-01-29	11:47:04	2019	1	11	Howie,Annie	10	Default Map	20,20	600x600		Interval	Individual	Annie						10	Interval Behaviors	Feed/ Forage/ Drink		Height	Land	16	4	16, 4	451	97	451, 97	4	AM			No Access	North and South
95098	Pygmy Hippo Exhibit - ZooMonitor Volunteer	Kelly O'Nelly	3df7807a-5919-4d69-93da-6b05d21346bf	No	2019-01-29 13:38:09	2019-01-29 13:38:09	2019-01-29 13:48:09	2019-01-29 13:39:09	2019-01-29	13:39:09	2019	1	13	Howie,Annie	10	Default Map	20,20	600x600		Interval	Individual	Annie						1	Interval Behaviors	Feed/ Forage/ Drink		Height	Land	16	5	16, 5	455	133	455, 133	5	PM			No Access	North and South
95098	Pygmy Hippo Exhibit - ZooMonitor Volunteer	Kelly O'Nelly	3df7807a-5919-4d69-93da-6b05d21346bf	No	2019-01-29 13:38:09	2019-01-29 13:38:09	2019-01-29 13:48:09	2019-01-29 13:40:09	2019-01-29	13:40:09	2019	1	13	Howie,Annie	10	Default Map	20,20	600x600		Interval	Individual	Annie						2	Interval Behaviors	Animal Not Visible										5	PM			No Access	North and South
95098	Pygmy Hippo Exhibit - ZooMonitor Volunteer	Kelly O'Nelly	3df7807a-5919-4d69-93da-6b05d21346bf	No	2019-01-29 13:38:09	2019-01-29 13:38:09	2019-01-29 13:48:09	2019-01-29 13:41:09	2019-01-29	13:41:09	2019	1	13	Howie,Annie	10	Default Map	20,20	600x600		Interval	Individual	Annie						3	Interval Behaviors	Animal Not Visible										5	PM			No Access	North and South
95098	Pygmy Hippo Exhibit - ZooMonitor Volunteer	Kelly O'Nelly	3df7807a-5919-4d69-93da-6b05d21346bf	No	2019-01-29 13:38:09	2019-01-29 13:38:09	2019-01-29 13:48:09	2019-01-29 13:42:09	2019-01-29	13:42:09	2019	1	13	Howie,Annie	10	Default Map	20,20	600x600		Interval	Individual	Annie						4	Interval Behaviors	Animal Not Visible										5	PM			No Access	North and South
95098	Pygmy Hippo Exhibit - ZooMonitor Volunteer	Kelly O'Nelly	3df7807a-5919-4d69-93da-6b05d21346bf	No	2019-01-29 13:38:09	2019-01-29 13:38:09	2019-01-29 13:48:09	2019-01-29 13:43:09	2019-01-29	13:43:09	2019	1	13	Howie,Annie	10	Default Map	20,20	600x600		Interval	Individual	Annie						5	Interval Behaviors	Animal Not Visible										5	PM			No Access	North and South
95098	Pygmy Hippo Exhibit - ZooMonitor Volunteer	Kelly O'Nelly	3df7807a-5919-4d69-93da-6b05d21346bf	No	2019-01-29 13:38:09	2019-01-29 13:38:09	2019-01-29 13:48:09	2019-01-29 13:44:09	2019-01-29	13:44:09	2019	1	13	Howie,Annie	10	Default Map	20,20	600x600		Interval	Individual	Annie						6	Interval Behaviors	Animal Not Visible										5	PM			No Access	North and South
95098	Pygmy Hippo Exhibit - ZooMonitor Volunteer	Kelly O'Nelly	3df7807a-5919-4d69-93da-6b05d21346bf	No	2019-01-29 13:38:09	2019-01-29 13:38:09	2019-01-29 13:48:09	2019-01-29 13:45:09	2019-01-29	13:45:09	2019	1	13	Howie,Annie	10	Default Map	20,20	600x600		Interval	Individual	Annie						7	Interval Behaviors	Animal Not Visible										5	PM			No Access	North and South
95098	Pygmy Hippo Exhibit - ZooMonitor Volunteer	Kelly O'Nelly	3df7807a-5919-4d69-93da-6b05d21346bf	No	2019-01-29 13:38:09	2019-01-29 13:38:09	2019-01-29 13:48:09	2019-01-29 13:46:09	2019-01-29	13:46:09	2019	1	13	Howie,Annie	10	Default Map	20,20	600x600		Interval	Individual	Annie						8	Interval Behaviors	Animal Not Visible										5	PM			No Access	North and South
95098	Pygmy Hippo Exhibit - ZooMonitor Volunteer	Kelly O'Nelly	3df7807a-5919-4d69-93da-6b05d21346bf	No	2019-01-29 13:38:09	2019-01-29 13:38:09	2019-01-29 13:48:09	2019-01-29 13:47:09	2019-01-29	13:47:09	2019	1	13	Howie,Annie	10	Default Map	20,20	600x600		Interval	Individual	Annie						9	Interval Behaviors	Animal Not Visible										5	PM			No Access	North and South
95098	Pygmy Hippo Exhibit - ZooMonitor Volunteer	Kelly O'Nelly	3df7807a-5919-4d69-93da-6b05d21346bf	No	2019-01-29 13:38:09	2019-01-29 13:38:09	2019-01-29 13:48:09	2019-01-29 13:48:09	2019-01-29	13:48:09	2019	1	13	Howie,Annie	10	Default Map	20,20	600x600		Interval	Individual	Annie						10	Interval Behaviors	Animal Not Visible										5	PM			No Access	North and South
95160	Pygmy Hippo Exhibit - ZooMonitor Volunteer	Christy Walkers	eab519ba-e542-400e-abe4-9a9ae907f408	No	2019-02-01 13:51:10	2019-02-01 13:51:10	2019-02-01 14:01:10	2019-02-01 13:52:10	2019-02-01	13:52:10	2019	2	13	Howie,Annie	10	Default Map	20,20	600x600		Interval	Individual	Annie						1	Interval Behaviors	Standing/ Floating	Alert	Height	Partially Submerged	5	5	5, 5	137	141	137, 141	21	PM			No Access	North and South
95160	Pygmy Hippo Exhibit - ZooMonitor Volunteer	Christy Walkers	eab519ba-e542-400e-abe4-9a9ae907f408	No	2019-02-01 13:51:10	2019-02-01 13:51:10	2019-02-01 14:01:10	2019-02-01 13:53:10	2019-02-01	13:53:10	2019	2	13	Howie,Annie	10	Default Map	20,20	600x600		Interval	Individual	Annie						2	Interval Behaviors	Standing/ Floating	Alert	Height	Partially Submerged	5	6	5, 6	140	172	140, 172	21	PM			No Access	North and South
95160	Pygmy Hippo Exhibit - ZooMonitor Volunteer	Christy Walkers	eab519ba-e542-400e-abe4-9a9ae907f408	No	2019-02-01 13:51:10	2019-02-01 13:51:10	2019-02-01 14:01:10	2019-02-01 13:54:10	2019-02-01	13:54:10	2019	2	13	Howie,Annie	10	Default Map	20,20	600x600		Interval	Individual	Annie						3	Interval Behaviors	Standing/ Floating	Alert	Height	Partially Submerged	5	6	5, 6	143	172	143, 172	21	PM			No Access	North and South
95160	Pygmy Hippo Exhibit - ZooMonitor Volunteer	Christy Walkers	eab519ba-e542-400e-abe4-9a9ae907f408	No	2019-02-01 13:51:10	2019-02-01 13:51:10	2019-02-01 14:01:10	2019-02-01 13:55:10	2019-02-01	13:55:10	2019	2	13	Howie,Annie	10	Default Map	20,20	600x600		Interval	Individual	Annie						4	Interval Behaviors	Standing/ Floating	Alert	Height	Partially Submerged	5	6	5, 6	144	174	144, 174	21	PM			No Access	North and South
95160	Pygmy Hippo Exhibit - ZooMonitor Volunteer	Christy Walkers	eab519ba-e542-400e-abe4-9a9ae907f408	No	2019-02-01 13:51:10	2019-02-01 13:51:10	2019-02-01 14:01:10	2019-02-01 13:56:10	2019-02-01	13:56:10	2019	2	13	Howie,Annie	10	Default Map	20,20	600x600		Interval	Individual	Annie						5	Interval Behaviors	Standing/ Floating	Alert	Height	Partially Submerged	5	6	5, 6	144	172	144, 172	21	PM			No Access	North and South
95160	Pygmy Hippo Exhibit - ZooMonitor Volunteer	Christy Walkers	eab519ba-e542-400e-abe4-9a9ae907f408	No	2019-02-01 13:51:10	2019-02-01 13:51:10	2019-02-01 14:01:10	2019-02-01 13:57:10	2019-02-01	13:57:10	2019	2	13	Howie,Annie	10	Default Map	20,20	600x600		Interval	Individual	Annie						6	Interval Behaviors	Standing/ Floating	Alert	Height	Partially Submerged	5	6	5, 6	142	173	142, 173	21	PM			No Access	North and South
95160	Pygmy Hippo Exhibit - ZooMonitor Volunteer	Christy Walkers	eab519ba-e542-400e-abe4-9a9ae907f408	No	2019-02-01 13:51:10	2019-02-01 13:51:10	2019-02-01 14:01:10	2019-02-01 13:58:10	2019-02-01	13:58:10	2019	2	13	Howie,Annie	10	Default Map	20,20	600x600		Interval	Individual	Annie						7	Interval Behaviors	Standing/ Floating	Alert	Height	Partially Submerged	5	6	5, 6	141	172	141, 172	21	PM			No Access	North and South
95160	Pygmy Hippo Exhibit - ZooMonitor Volunteer	Christy Walkers	eab519ba-e542-400e-abe4-9a9ae907f408	No	2019-02-01 13:51:10	2019-02-01 13:51:10	2019-02-01 14:01:10	2019-02-01 13:59:10	2019-02-01	13:59:10	2019	2	13	Howie,Annie	10	Default Map	20,20	600x600		Interval	Individual	Annie						8	Interval Behaviors	Standing/ Floating	Alert	Height	Partially Submerged	5	6	5, 6	140	171	140, 171	21	PM			No Access	North and South
95160	Pygmy Hippo Exhibit - ZooMonitor Volunteer	Christy Walkers	eab519ba-e542-400e-abe4-9a9ae907f408	No	2019-02-01 13:51:10	2019-02-01 13:51:10	2019-02-01 14:01:10	2019-02-01 14:00:10	2019-02-01	14:00:10	2019	2	14	Howie,Annie	10	Default Map	20,20	600x600		Interval	Individual	Annie						9	Interval Behaviors	Standing/ Floating	Alert	Height	Partially Submerged	5	6	5, 6	145	173	145, 173	21	PM			No Access	North and South
95160	Pygmy Hippo Exhibit - ZooMonitor Volunteer	Christy Walkers	eab519ba-e542-400e-abe4-9a9ae907f408	No	2019-02-01 13:51:10	2019-02-01 13:51:10	2019-02-01 14:01:10	2019-02-01 14:01:10	2019-02-01	14:01:10	2019	2	14	Howie,Annie	10	Default Map	20,20	600x600		Interval	Individual	Annie						10	Interval Behaviors	Standing/ Floating	Alert	Height	Partially Submerged	5	6	5, 6	142	172	142, 172	21	PM			No Access	North and South
95162	Pygmy Hippo Exhibit - ZooMonitor Volunteer	Christy Walkers	eab519ba-e542-400e-abe4-9a9ae907f408	No	2019-02-01 14:33:04	2019-02-01 14:33:04	2019-02-01 14:43:04	2019-02-01 14:34:04	2019-02-01	14:34:04	2019	2	14	Howie,Annie	10	Default Map	20,20	600x600		Interval	Individual	Annie						1	Interval Behaviors	Behavior Obscured		Height	Partially Submerged	13	4	13, 4	367	101	367, 101	21	PM			No Access	North and South
95162	Pygmy Hippo Exhibit - ZooMonitor Volunteer	Christy Walkers	eab519ba-e542-400e-abe4-9a9ae907f408	No	2019-02-01 14:33:04	2019-02-01 14:33:04	2019-02-01 14:43:04	2019-02-01 14:35:04	2019-02-01	14:35:04	2019	2	14	Howie,Annie	10	Default Map	20,20	600x600		Interval	Individual	Annie						2	Interval Behaviors	Swimming		Height	Submerged	11	7	11, 7	330	182	330, 182	21	PM			No Access	North and South
95162	Pygmy Hippo Exhibit - ZooMonitor Volunteer	Christy Walkers	eab519ba-e542-400e-abe4-9a9ae907f408	No	2019-02-01 14:33:04	2019-02-01 14:33:04	2019-02-01 14:43:04	2019-02-01 14:36:04	2019-02-01	14:36:04	2019	2	14	Howie,Annie	10	Default Map	20,20	600x600		Interval	Individual	Annie						3	Interval Behaviors	Walk/ Run		Height	Land	4	4	4, 4	108	91	108, 91	21	PM			No Access	North and South
95162	Pygmy Hippo Exhibit - ZooMonitor Volunteer	Christy Walkers	eab519ba-e542-400e-abe4-9a9ae907f408	No	2019-02-01 14:33:04	2019-02-01 14:33:04	2019-02-01 14:43:04	2019-02-01 14:37:04	2019-02-01	14:37:04	2019	2	14	Howie,Annie	10	Default Map	20,20	600x600		Interval	Individual	Annie						4	Interval Behaviors	Animal Not Visible										21	PM			No Access	North and South
95162	Pygmy Hippo Exhibit - ZooMonitor Volunteer	Christy Walkers	eab519ba-e542-400e-abe4-9a9ae907f408	No	2019-02-01 14:33:04	2019-02-01 14:33:04	2019-02-01 14:43:04	2019-02-01 14:38:04	2019-02-01	14:38:04	2019	2	14	Howie,Annie	10	Default Map	20,20	600x600		Interval	Individual	Annie						5	Interval Behaviors	Animal Not Visible										21	PM			No Access	North and South
95162	Pygmy Hippo Exhibit - ZooMonitor Volunteer	Christy Walkers	eab519ba-e542-400e-abe4-9a9ae907f408	No	2019-02-01 14:33:04	2019-02-01 14:33:04	2019-02-01 14:43:04	2019-02-01 14:39:04	2019-02-01	14:39:04	2019	2	14	Howie,Annie	10	Default Map	20,20	600x600		Interval	Individual	Annie						6	Interval Behaviors	Animal Not Visible										21	PM			No Access	North and South
95162	Pygmy Hippo Exhibit - ZooMonitor Volunteer	Christy Walkers	eab519ba-e542-400e-abe4-9a9ae907f408	No	2019-02-01 14:33:04	2019-02-01 14:33:04	2019-02-01 14:43:04	2019-02-01 14:40:04	2019-02-01	14:40:04	2019	2	14	Howie,Annie	10	Default Map	20,20	600x600		Interval	Individual	Annie						7	Interval Behaviors	Animal Not Visible										21	PM			No Access	North and South
95162	Pygmy Hippo Exhibit - ZooMonitor Volunteer	Christy Walkers	eab519ba-e542-400e-abe4-9a9ae907f408	No	2019-02-01 14:33:04	2019-02-01 14:33:04	2019-02-01 14:43:04	2019-02-01 14:41:04	2019-02-01	14:41:04	2019	2	14	Howie,Annie	10	Default Map	20,20	600x600		Interval	Individual	Annie						8	Interval Behaviors	Walk/ Run		Height	Submerged	15	7	15, 7	446	197	446, 197	21	PM			No Access	North and South
95162	Pygmy Hippo Exhibit - ZooMonitor Volunteer	Christy Walkers	eab519ba-e542-400e-abe4-9a9ae907f408	No	2019-02-01 14:33:04	2019-02-01 14:33:04	2019-02-01 14:43:04	2019-02-01 14:42:04	2019-02-01	14:42:04	2019	2	14	Howie,Annie	10	Default Map	20,20	600x600		Interval	Individual	Annie						9	Interval Behaviors	Standing/ Floating	Alert	Height	Partially Submerged	15	9	15, 9	449	247	449, 247	21	PM			No Access	North and South
95162	Pygmy Hippo Exhibit - ZooMonitor Volunteer	Christy Walkers	eab519ba-e542-400e-abe4-9a9ae907f408	No	2019-02-01 14:33:04	2019-02-01 14:33:04	2019-02-01 14:43:04	2019-02-01 14:43:04	2019-02-01	14:43:04	2019	2	14	Howie,Annie	10	Default Map	20,20	600x600		Interval	Individual	Annie						10	Interval Behaviors	Animal Not Visible										21	PM			No Access	North and South
95167	Pygmy Hippo Exhibit - ZooMonitor Volunteer	Christy Walkers	eab519ba-e542-400e-abe4-9a9ae907f408	No	2019-02-01 15:06:09	2019-02-01 15:06:09	2019-02-01 15:16:09	2019-02-01 15:07:09	2019-02-01	15:07:09	2019	2	15	Howie,Annie	10	Default Map	20,20	600x600		Interval	Individual	Annie						1	Interval Behaviors	Standing/ Floating	Alert	Height	Partially Submerged	14	7	14, 7	420	195	420, 195	21	PM			No Access	North and South
95167	Pygmy Hippo Exhibit - ZooMonitor Volunteer	Christy Walkers	eab519ba-e542-400e-abe4-9a9ae907f408	No	2019-02-01 15:06:09	2019-02-01 15:06:09	2019-02-01 15:16:09	2019-02-01 15:08:09	2019-02-01	15:08:09	2019	2	15	Howie,Annie	10	Default Map	20,20	600x600		Interval	Individual	Annie						2	Interval Behaviors	Standing/ Floating	Alert	Height	Partially Submerged	15	7	15, 7	421	195	421, 195	21	PM			No Access	North and South
95167	Pygmy Hippo Exhibit - ZooMonitor Volunteer	Christy Walkers	eab519ba-e542-400e-abe4-9a9ae907f408	No	2019-02-01 15:06:09	2019-02-01 15:06:09	2019-02-01 15:16:09	2019-02-01 15:09:09	2019-02-01	15:09:09	2019	2	15	Howie,Annie	10	Default Map	20,20	600x600		Interval	Individual	Annie						3	Interval Behaviors	Standing/ Floating	Alert	Height	Partially Submerged	15	7	15, 7	421	195	421, 195	21	PM			No Access	North and South
95167	Pygmy Hippo Exhibit - ZooMonitor Volunteer	Christy Walkers	eab519ba-e542-400e-abe4-9a9ae907f408	No	2019-02-01 15:06:09	2019-02-01 15:06:09	2019-02-01 15:16:09	2019-02-01 15:10:09	2019-02-01	15:10:09	2019	2	15	Howie,Annie	10	Default Map	20,20	600x600		Interval	Individual	Annie						4	Interval Behaviors	Standing/ Floating	Alert	Height	Partially Submerged	16	6	16, 6	452	179	452, 179	21	PM			No Access	North and South
95167	Pygmy Hippo Exhibit - ZooMonitor Volunteer	Christy Walkers	eab519ba-e542-400e-abe4-9a9ae907f408	No	2019-02-01 15:06:09	2019-02-01 15:06:09	2019-02-01 15:16:09	2019-02-01 15:11:09	2019-02-01	15:11:09	2019	2	15	Howie,Annie	10	Default Map	20,20	600x600		Interval	Individual	Annie						5	Interval Behaviors	Walk/ Run		Height	Partially Submerged	4	5	4, 5	119	147	119, 147	21	PM			No Access	North and South
95167	Pygmy Hippo Exhibit - ZooMonitor Volunteer	Christy Walkers	eab519ba-e542-400e-abe4-9a9ae907f408	No	2019-02-01 15:06:09	2019-02-01 15:06:09	2019-02-01 15:16:09	2019-02-01 15:12:09	2019-02-01	15:12:09	2019	2	15	Howie,Annie	10	Default Map	20,20	600x600		Interval	Individual	Annie						6	Interval Behaviors	Walk/ Run		Height	Land	3	4	3, 4	89	105	89, 105	21	PM			No Access	North and South
95167	Pygmy Hippo Exhibit - ZooMonitor Volunteer	Christy Walkers	eab519ba-e542-400e-abe4-9a9ae907f408	No	2019-02-01 15:06:09	2019-02-01 15:06:09	2019-02-01 15:16:09	2019-02-01 15:13:09	2019-02-01	15:13:09	2019	2	15	Howie,Annie	10	Default Map	20,20	600x600		Interval	Individual	Annie						7	Interval Behaviors	Animal Not Visible										21	PM			No Access	North and South
95167	Pygmy Hippo Exhibit - ZooMonitor Volunteer	Christy Walkers	eab519ba-e542-400e-abe4-9a9ae907f408	No	2019-02-01 15:06:09	2019-02-01 15:06:09	2019-02-01 15:16:09	2019-02-01 15:14:09	2019-02-01	15:14:09	2019	2	15	Howie,Annie	10	Default Map	20,20	600x600		Interval	Individual	Annie						8	Interval Behaviors	Animal Not Visible										21	PM			No Access	North and South
95167	Pygmy Hippo Exhibit - ZooMonitor Volunteer	Christy Walkers	eab519ba-e542-400e-abe4-9a9ae907f408	No	2019-02-01 15:06:09	2019-02-01 15:06:09	2019-02-01 15:16:09	2019-02-01 15:15:09	2019-02-01	15:15:09	2019	2	15	Howie,Annie	10	Default Map	20,20	600x600		Interval	Individual	Annie						9	Interval Behaviors	Walk/ Run		Height	Land	3	4	3, 4	80	99	80, 99	21	PM			No Access	North and South
95167	Pygmy Hippo Exhibit - ZooMonitor Volunteer	Christy Walkers	eab519ba-e542-400e-abe4-9a9ae907f408	No	2019-02-01 15:06:09	2019-02-01 15:06:09	2019-02-01 15:16:09	2019-02-01 15:16:09	2019-02-01	15:16:09	2019	2	15	Howie,Annie	10	Default Map	20,20	600x600		Interval	Individual	Annie						10	Interval Behaviors	Standing/ Floating	Alert	Height	Land	5	3	5, 3	149	87	149, 87	21	PM			No Access	North and South
95196	Pygmy Hippo Exhibit - ZooMonitor Volunteer	Volunteer Practice	305ac879-5079-4cb2-95ec-0a7faac20702	No	2019-02-02 10:02:59	2019-02-02 10:02:59	2019-02-02 10:12:59	2019-02-02 10:03:59	2019-02-02	10:03:59	2019	2	10	Howie,Annie	10	Default Map	20,20	600x600		Interval	Individual	Howie						1	Interval Behaviors	Jabber Jawing		Height	Land	13	3	13, 3	381	75	381, 75	31	AM			North and South	No Access
95196	Pygmy Hippo Exhibit - ZooMonitor Volunteer	Volunteer Practice	305ac879-5079-4cb2-95ec-0a7faac20702	No	2019-02-02 10:02:59	2019-02-02 10:02:59	2019-02-02 10:12:59	2019-02-02 10:04:59	2019-02-02	10:04:59	2019	2	10	Howie,Annie	10	Default Map	20,20	600x600		Interval	Individual	Howie						2	Interval Behaviors	Focused Investigation		Height	Partially Submerged	13	4	13, 4	373	100	373, 100	31	AM			North and South	No Access
95196	Pygmy Hippo Exhibit - ZooMonitor Volunteer	Volunteer Practice	305ac879-5079-4cb2-95ec-0a7faac20702	No	2019-02-02 10:02:59	2019-02-02 10:02:59	2019-02-02 10:12:59	2019-02-02 10:05:59	2019-02-02	10:05:59	2019	2	10	Howie,Annie	10	Default Map	20,20	600x600		Interval	Individual	Howie						3	Interval Behaviors	Walk/ Run		Height	Land	5	3	5, 3	150	79	150, 79	31	AM			North and South	No Access
95196	Pygmy Hippo Exhibit - ZooMonitor Volunteer	Volunteer Practice	305ac879-5079-4cb2-95ec-0a7faac20702	No	2019-02-02 10:02:59	2019-02-02 10:02:59	2019-02-02 10:12:59	2019-02-02 10:06:59	2019-02-02	10:06:59	2019	2	10	Howie,Annie	10	Default Map	20,20	600x600		Interval	Individual	Howie						4	Interval Behaviors	Self-maintenance		Height	Land	3	4	3, 4	74	101	74, 101	31	AM			North and South	No Access
95196	Pygmy Hippo Exhibit - ZooMonitor Volunteer	Volunteer Practice	305ac879-5079-4cb2-95ec-0a7faac20702	No	2019-02-02 10:02:59	2019-02-02 10:02:59	2019-02-02 10:12:59	2019-02-02 10:07:59	2019-02-02	10:07:59	2019	2	10	Howie,Annie	10	Default Map	20,20	600x600		Interval	Individual	Howie						5	Interval Behaviors	Walk/ Run		Height	Partially Submerged	16	8	16, 8	476	222	476, 222	31	AM			North and South	No Access
95196	Pygmy Hippo Exhibit - ZooMonitor Volunteer	Volunteer Practice	305ac879-5079-4cb2-95ec-0a7faac20702	No	2019-02-02 10:02:59	2019-02-02 10:02:59	2019-02-02 10:12:59	2019-02-02 10:08:59	2019-02-02	10:08:59	2019	2	10	Howie,Annie	10	Default Map	20,20	600x600		Interval	Individual	Howie						6	Interval Behaviors	General Exploration/ Sniff Air		Height	Land	19	8	19, 8	550	219	550, 219	31	AM			North and South	No Access
95196	Pygmy Hippo Exhibit - ZooMonitor Volunteer	Volunteer Practice	305ac879-5079-4cb2-95ec-0a7faac20702	No	2019-02-02 10:02:59	2019-02-02 10:02:59	2019-02-02 10:12:59	2019-02-02 10:09:59	2019-02-02	10:09:59	2019	2	10	Howie,Annie	10	Default Map	20,20	600x600		Interval	Individual	Howie						7	Interval Behaviors	Sitting/ Lying	Alert	Height	Partially Submerged	16	8	16, 8	452	219	452, 219	31	AM			North and South	No Access
95196	Pygmy Hippo Exhibit - ZooMonitor Volunteer	Volunteer Practice	305ac879-5079-4cb2-95ec-0a7faac20702	No	2019-02-02 10:02:59	2019-02-02 10:02:59	2019-02-02 10:12:59	2019-02-02 10:10:59	2019-02-02	10:10:59	2019	2	10	Howie,Annie	10	Default Map	20,20	600x600		Interval	Individual	Howie						8	Interval Behaviors	Sitting/ Lying	Alert	Height	Partially Submerged	16	8	16, 8	452	216	452, 216	31	AM			North and South	No Access
95196	Pygmy Hippo Exhibit - ZooMonitor Volunteer	Volunteer Practice	305ac879-5079-4cb2-95ec-0a7faac20702	No	2019-02-02 10:02:59	2019-02-02 10:02:59	2019-02-02 10:12:59	2019-02-02 10:11:59	2019-02-02	10:11:59	2019	2	10	Howie,Annie	10	Default Map	20,20	600x600		Interval	Individual	Howie						9	Interval Behaviors	Sitting/ Lying	Alert	Height	Partially Submerged	16	8	16, 8	455	218	455, 218	31	AM			North and South	No Access
95196	Pygmy Hippo Exhibit - ZooMonitor Volunteer	Volunteer Practice	305ac879-5079-4cb2-95ec-0a7faac20702	No	2019-02-02 10:02:59	2019-02-02 10:02:59	2019-02-02 10:12:59	2019-02-02 10:12:59	2019-02-02	10:12:59	2019	2	10	Howie,Annie	10	Default Map	20,20	600x600		Interval	Individual	Howie						10	Interval Behaviors	Sitting/ Lying	Alert	Height	Partially Submerged	16	8	16, 8	456	217	456, 217	31	AM			North and South	No Access
95202	Pygmy Hippo Exhibit - ZooMonitor Volunteer	Volunteer Practice	305ac879-5079-4cb2-95ec-0a7faac20702	No	2019-02-02 11:16:02	2019-02-02 11:16:02	2019-02-02 11:26:02	2019-02-02 11:18:54	2019-02-02	11:18:54	2019	2	11	Howie,Annie	10	Default Map	20,20	600x600		All Occurrence	Individual	Howie		Heterospecific Interaction																35	AM			North and South	No Access
95202	Pygmy Hippo Exhibit - ZooMonitor Volunteer	Volunteer Practice	305ac879-5079-4cb2-95ec-0a7faac20702	No	2019-02-02 11:16:02	2019-02-02 11:16:02	2019-02-02 11:26:02	2019-02-02 11:20:46	2019-02-02	11:20:46	2019	2	11	Howie,Annie	10	Default Map	20,20	600x600		All Occurrence	Individual	Howie		Heterospecific Interaction																35	AM			North and South	No Access
95202	Pygmy Hippo Exhibit - ZooMonitor Volunteer	Volunteer Practice	305ac879-5079-4cb2-95ec-0a7faac20702	No	2019-02-02 11:16:02	2019-02-02 11:16:02	2019-02-02 11:26:02	2019-02-02 11:17:02	2019-02-02	11:17:02	2019	2	11	Howie,Annie	10	Default Map	20,20	600x600		Interval	Individual	Howie						1	Interval Behaviors	Focused Investigation		Height	Submerged	8	8	8, 8	211	223	211, 223	35	AM			North and South	No Access
95202	Pygmy Hippo Exhibit - ZooMonitor Volunteer	Volunteer Practice	305ac879-5079-4cb2-95ec-0a7faac20702	No	2019-02-02 11:16:02	2019-02-02 11:16:02	2019-02-02 11:26:02	2019-02-02 11:18:02	2019-02-02	11:18:02	2019	2	11	Howie,Annie	10	Default Map	20,20	600x600		Interval	Individual	Howie						2	Interval Behaviors	Wall Swimming		Height	Submerged	8	8	8, 8	212	224	212, 224	35	AM			North and South	No Access
95202	Pygmy Hippo Exhibit - ZooMonitor Volunteer	Volunteer Practice	305ac879-5079-4cb2-95ec-0a7faac20702	No	2019-02-02 11:16:02	2019-02-02 11:16:02	2019-02-02 11:26:02	2019-02-02 11:19:02	2019-02-02	11:19:02	2019	2	11	Howie,Annie	10	Default Map	20,20	600x600		Interval	Individual	Howie						3	Interval Behaviors	Wall Swimming		Height	Submerged	8	8	8, 8	211	221	211, 221	35	AM			North and South	No Access
95202	Pygmy Hippo Exhibit - ZooMonitor Volunteer	Volunteer Practice	305ac879-5079-4cb2-95ec-0a7faac20702	No	2019-02-02 11:16:02	2019-02-02 11:16:02	2019-02-02 11:26:02	2019-02-02 11:20:02	2019-02-02	11:20:02	2019	2	11	Howie,Annie	10	Default Map	20,20	600x600		Interval	Individual	Howie						4	Interval Behaviors	Wall Swimming		Height	Submerged	8	8	8, 8	218	219	218, 219	35	AM			North and South	No Access
95202	Pygmy Hippo Exhibit - ZooMonitor Volunteer	Volunteer Practice	305ac879-5079-4cb2-95ec-0a7faac20702	No	2019-02-02 11:16:02	2019-02-02 11:16:02	2019-02-02 11:26:02	2019-02-02 11:21:02	2019-02-02	11:21:02	2019	2	11	Howie,Annie	10	Default Map	20,20	600x600		Interval	Individual	Howie						5	Interval Behaviors	Wall Swimming		Height	Submerged	8	8	8, 8	221	221	221, 221	35	AM			North and South	No Access
95202	Pygmy Hippo Exhibit - ZooMonitor Volunteer	Volunteer Practice	305ac879-5079-4cb2-95ec-0a7faac20702	No	2019-02-02 11:16:02	2019-02-02 11:16:02	2019-02-02 11:26:02	2019-02-02 11:22:02	2019-02-02	11:22:02	2019	2	11	Howie,Annie	10	Default Map	20,20	600x600		Interval	Individual	Howie						6	Interval Behaviors	Wall Swimming		Height	Submerged	8	8	8, 8	221	221	221, 221	35	AM			North and South	No Access
95202	Pygmy Hippo Exhibit - ZooMonitor Volunteer	Volunteer Practice	305ac879-5079-4cb2-95ec-0a7faac20702	No	2019-02-02 11:16:02	2019-02-02 11:16:02	2019-02-02 11:26:02	2019-02-02 11:23:02	2019-02-02	11:23:02	2019	2	11	Howie,Annie	10	Default Map	20,20	600x600		Interval	Individual	Howie						7	Interval Behaviors	Standing/ Floating	Alert	Height	Land	14	3	14, 3	415	88	415, 88	35	AM			North and South	No Access
95202	Pygmy Hippo Exhibit - ZooMonitor Volunteer	Volunteer Practice	305ac879-5079-4cb2-95ec-0a7faac20702	No	2019-02-02 11:16:02	2019-02-02 11:16:02	2019-02-02 11:26:02	2019-02-02 11:24:02	2019-02-02	11:24:02	2019	2	11	Howie,Annie	10	Default Map	20,20	600x600		Interval	Individual	Howie						8	Interval Behaviors	Jabber Jawing		Height	Land	19	8	19, 8	551	225	551, 225	35	AM			North and South	No Access
95202	Pygmy Hippo Exhibit - ZooMonitor Volunteer	Volunteer Practice	305ac879-5079-4cb2-95ec-0a7faac20702	No	2019-02-02 11:16:02	2019-02-02 11:16:02	2019-02-02 11:26:02	2019-02-02 11:25:02	2019-02-02	11:25:02	2019	2	11	Howie,Annie	10	Default Map	20,20	600x600		Interval	Individual	Howie						9	Interval Behaviors	Focused Investigation		Height	Land	19	8	19, 8	550	219	550, 219	35	AM			North and South	No Access
95202	Pygmy Hippo Exhibit - ZooMonitor Volunteer	Volunteer Practice	305ac879-5079-4cb2-95ec-0a7faac20702	No	2019-02-02 11:16:02	2019-02-02 11:16:02	2019-02-02 11:26:02	2019-02-02 11:26:02	2019-02-02	11:26:02	2019	2	11	Howie,Annie	10	Default Map	20,20	600x600		Interval	Individual	Howie						10	Interval Behaviors	Walk/ Run		Height	Land	14	4	14, 4	413	92	413, 92	35	AM			North and South	No Access
95284	Pygmy Hippo Exhibit - ZooMonitor Volunteer	Volunteer Practice	eb481f62-f26b-4468-8371-c6c33a462462	No	2019-02-04 10:10:37	2019-02-04 10:10:37	2019-02-04 10:20:37	2019-02-04 10:11:37	2019-02-04	10:11:37	2019	2	10	Howie,Annie	10	Default Map	20,20	600x600		Interval	Individual	Howie						1	Interval Behaviors	Standing/ Floating	Alert	Height	Partially Submerged	16	8	16, 8	453	212	453, 212	50	AM			North and South	No Access
95284	Pygmy Hippo Exhibit - ZooMonitor Volunteer	Volunteer Practice	eb481f62-f26b-4468-8371-c6c33a462462	No	2019-02-04 10:10:37	2019-02-04 10:10:37	2019-02-04 10:20:37	2019-02-04 10:12:37	2019-02-04	10:12:37	2019	2	10	Howie,Annie	10	Default Map	20,20	600x600		Interval	Individual	Howie						2	Interval Behaviors	Sitting/ Lying	Rest	Height	Partially Submerged	16	7	16, 7	454	205	454, 205	50	AM			North and South	No Access
95284	Pygmy Hippo Exhibit - ZooMonitor Volunteer	Volunteer Practice	eb481f62-f26b-4468-8371-c6c33a462462	No	2019-02-04 10:10:37	2019-02-04 10:10:37	2019-02-04 10:20:37	2019-02-04 10:13:37	2019-02-04	10:13:37	2019	2	10	Howie,Annie	10	Default Map	20,20	600x600		Interval	Individual	Howie						3	Interval Behaviors	Sitting/ Lying	Alert	Height	Partially Submerged	15	7	15, 7	449	208	449, 208	50	AM			North and South	No Access
95284	Pygmy Hippo Exhibit - ZooMonitor Volunteer	Volunteer Practice	eb481f62-f26b-4468-8371-c6c33a462462	No	2019-02-04 10:10:37	2019-02-04 10:10:37	2019-02-04 10:20:37	2019-02-04 10:14:37	2019-02-04	10:14:37	2019	2	10	Howie,Annie	10	Default Map	20,20	600x600		Interval	Individual	Howie						4	Interval Behaviors	Sitting/ Lying	Rest	Height	Partially Submerged	15	7	15, 7	448	205	448, 205	50	AM			North and South	No Access
95284	Pygmy Hippo Exhibit - ZooMonitor Volunteer	Volunteer Practice	eb481f62-f26b-4468-8371-c6c33a462462	No	2019-02-04 10:10:37	2019-02-04 10:10:37	2019-02-04 10:20:37	2019-02-04 10:15:37	2019-02-04	10:15:37	2019	2	10	Howie,Annie	10	Default Map	20,20	600x600		Interval	Individual	Howie						5	Interval Behaviors	Sitting/ Lying	Rest	Height	Partially Submerged	15	7	15, 7	449	208	449, 208	50	AM			North and South	No Access
95284	Pygmy Hippo Exhibit - ZooMonitor Volunteer	Volunteer Practice	eb481f62-f26b-4468-8371-c6c33a462462	No	2019-02-04 10:10:37	2019-02-04 10:10:37	2019-02-04 10:20:37	2019-02-04 10:16:37	2019-02-04	10:16:37	2019	2	10	Howie,Annie	10	Default Map	20,20	600x600		Interval	Individual	Howie						6	Interval Behaviors	Sitting/ Lying	Rest	Height	Partially Submerged	16	7	16, 7	454	205	454, 205	50	AM			North and South	No Access
95284	Pygmy Hippo Exhibit - ZooMonitor Volunteer	Volunteer Practice	eb481f62-f26b-4468-8371-c6c33a462462	No	2019-02-04 10:10:37	2019-02-04 10:10:37	2019-02-04 10:20:37	2019-02-04 10:17:37	2019-02-04	10:17:37	2019	2	10	Howie,Annie	10	Default Map	20,20	600x600		Interval	Individual	Howie						7	Interval Behaviors	Sitting/ Lying	Rest	Height	Partially Submerged	16	7	16, 7	451	204	451, 204	50	AM			North and South	No Access
95284	Pygmy Hippo Exhibit - ZooMonitor Volunteer	Volunteer Practice	eb481f62-f26b-4468-8371-c6c33a462462	No	2019-02-04 10:10:37	2019-02-04 10:10:37	2019-02-04 10:20:37	2019-02-04 10:18:37	2019-02-04	10:18:37	2019	2	10	Howie,Annie	10	Default Map	20,20	600x600		Interval	Individual	Howie						8	Interval Behaviors	Sitting/ Lying	Rest	Height	Partially Submerged	15	7	15, 7	443	208	443, 208	50	AM			North and South	No Access
95284	Pygmy Hippo Exhibit - ZooMonitor Volunteer	Volunteer Practice	eb481f62-f26b-4468-8371-c6c33a462462	No	2019-02-04 10:10:37	2019-02-04 10:10:37	2019-02-04 10:20:37	2019-02-04 10:19:37	2019-02-04	10:19:37	2019	2	10	Howie,Annie	10	Default Map	20,20	600x600		Interval	Individual	Howie						9	Interval Behaviors	Sitting/ Lying	Rest	Height	Partially Submerged	16	7	16, 7	451	210	451, 210	50	AM			North and South	No Access
95284	Pygmy Hippo Exhibit - ZooMonitor Volunteer	Volunteer Practice	eb481f62-f26b-4468-8371-c6c33a462462	No	2019-02-04 10:10:37	2019-02-04 10:10:37	2019-02-04 10:20:37	2019-02-04 10:20:37	2019-02-04	10:20:37	2019	2	10	Howie,Annie	10	Default Map	20,20	600x600		Interval	Individual	Howie						10	Interval Behaviors	Sitting/ Lying	Rest	Height	Partially Submerged	16	7	16, 7	451	204	451, 204	50	AM			North and South	No Access
95288	Pygmy Hippo Exhibit - ZooMonitor Volunteer	Volunteer Practice	242c833b-0342-44c0-8e1c-8e8ff03f7cd1	No	2019-02-04 10:10:37	2019-02-04 10:10:37	2019-02-04 10:20:37	2019-02-04 10:11:37	2019-02-04	10:11:37	2019	2	10	Howie,Annie	10	Default Map	20,20	600x600		Interval	Individual	Howie						1	Interval Behaviors	Sitting/ Lying	Alert	Height	Partially Submerged	16	8	16, 8	465	230	465, 230	50	AM			North and South	No Access
95288	Pygmy Hippo Exhibit - ZooMonitor Volunteer	Volunteer Practice	242c833b-0342-44c0-8e1c-8e8ff03f7cd1	No	2019-02-04 10:10:37	2019-02-04 10:10:37	2019-02-04 10:20:37	2019-02-04 10:12:37	2019-02-04	10:12:37	2019	2	10	Howie,Annie	10	Default Map	20,20	600x600		Interval	Individual	Howie						2	Interval Behaviors	Sitting/ Lying	Alert	Height	Partially Submerged	16	8	16, 8	459	223	459, 223	50	AM			North and South	No Access
95288	Pygmy Hippo Exhibit - ZooMonitor Volunteer	Volunteer Practice	242c833b-0342-44c0-8e1c-8e8ff03f7cd1	No	2019-02-04 10:10:37	2019-02-04 10:10:37	2019-02-04 10:20:37	2019-02-04 10:13:37	2019-02-04	10:13:37	2019	2	10	Howie,Annie	10	Default Map	20,20	600x600		Interval	Individual	Howie						3	Interval Behaviors	Sitting/ Lying	Alert	Height	Partially Submerged	16	8	16, 8	458	223	458, 223	50	AM			North and South	No Access
95288	Pygmy Hippo Exhibit - ZooMonitor Volunteer	Volunteer Practice	242c833b-0342-44c0-8e1c-8e8ff03f7cd1	No	2019-02-04 10:10:37	2019-02-04 10:10:37	2019-02-04 10:20:37	2019-02-04 10:14:37	2019-02-04	10:14:37	2019	2	10	Howie,Annie	10	Default Map	20,20	600x600		Interval	Individual	Howie						4	Interval Behaviors	Sitting/ Lying	Rest	Height	Partially Submerged	16	8	16, 8	454	216	454, 216	50	AM			North and South	No Access
95288	Pygmy Hippo Exhibit - ZooMonitor Volunteer	Volunteer Practice	242c833b-0342-44c0-8e1c-8e8ff03f7cd1	No	2019-02-04 10:10:37	2019-02-04 10:10:37	2019-02-04 10:20:37	2019-02-04 10:15:37	2019-02-04	10:15:37	2019	2	10	Howie,Annie	10	Default Map	20,20	600x600		Interval	Individual	Howie						5	Interval Behaviors	Sitting/ Lying	Rest	Height	Partially Submerged	16	7	16, 7	457	210	457, 210	50	AM			North and South	No Access
95288	Pygmy Hippo Exhibit - ZooMonitor Volunteer	Volunteer Practice	242c833b-0342-44c0-8e1c-8e8ff03f7cd1	No	2019-02-04 10:10:37	2019-02-04 10:10:37	2019-02-04 10:20:37	2019-02-04 10:16:37	2019-02-04	10:16:37	2019	2	10	Howie,Annie	10	Default Map	20,20	600x600		Interval	Individual	Howie						6	Interval Behaviors	Sitting/ Lying	Rest	Height	Partially Submerged	16	8	16, 8	458	216	458, 216	50	AM			North and South	No Access
95288	Pygmy Hippo Exhibit - ZooMonitor Volunteer	Volunteer Practice	242c833b-0342-44c0-8e1c-8e8ff03f7cd1	No	2019-02-04 10:10:37	2019-02-04 10:10:37	2019-02-04 10:20:37	2019-02-04 10:17:37	2019-02-04	10:17:37	2019	2	10	Howie,Annie	10	Default Map	20,20	600x600		Interval	Individual	Howie						7	Interval Behaviors	Sitting/ Lying	Rest	Height	Partially Submerged	16	8	16, 8	457	215	457, 215	50	AM			North and South	No Access
95288	Pygmy Hippo Exhibit - ZooMonitor Volunteer	Volunteer Practice	242c833b-0342-44c0-8e1c-8e8ff03f7cd1	No	2019-02-04 10:10:37	2019-02-04 10:10:37	2019-02-04 10:20:37	2019-02-04 10:18:37	2019-02-04	10:18:37	2019	2	10	Howie,Annie	10	Default Map	20,20	600x600		Interval	Individual	Howie						8	Interval Behaviors	Sitting/ Lying	Rest	Height	Partially Submerged	16	8	16, 8	458	218	458, 218	50	AM			North and South	No Access
95288	Pygmy Hippo Exhibit - ZooMonitor Volunteer	Volunteer Practice	242c833b-0342-44c0-8e1c-8e8ff03f7cd1	No	2019-02-04 10:10:37	2019-02-04 10:10:37	2019-02-04 10:20:37	2019-02-04 10:19:37	2019-02-04	10:19:37	2019	2	10	Howie,Annie	10	Default Map	20,20	600x600		Interval	Individual	Howie						9	Interval Behaviors	Sitting/ Lying	Rest	Height	Partially Submerged	16	8	16, 8	460	219	460, 219	50	AM			North and South	No Access
95288	Pygmy Hippo Exhibit - ZooMonitor Volunteer	Volunteer Practice	242c833b-0342-44c0-8e1c-8e8ff03f7cd1	No	2019-02-04 10:10:37	2019-02-04 10:10:37	2019-02-04 10:20:37	2019-02-04 10:20:37	2019-02-04	10:20:37	2019	2	10	Howie,Annie	10	Default Map	20,20	600x600		Interval	Individual	Howie						10	Interval Behaviors	Sitting/ Lying	Rest	Height	Partially Submerged	16	8	16, 8	459	214	459, 214	50	AM			North and South	No Access
95294	Pygmy Hippo Exhibit - ZooMonitor Volunteer	Claire Raider	af60637a-aa46-437c-964f-ee36c46c9046	No	2019-02-04 10:10:37	2019-02-04 10:10:37	2019-02-04 10:20:37	2019-02-04 10:11:37	2019-02-04	10:11:37	2019	2	10	Howie,Annie	10	Default Map	20,20	600x600		Interval	Individual	Howie						1	Interval Behaviors	Sitting/ Lying	Alert	Height	Partially Submerged	16	7	16, 7	455	208	455, 208	50	AM			North and South	No Access
95294	Pygmy Hippo Exhibit - ZooMonitor Volunteer	Claire Raider	af60637a-aa46-437c-964f-ee36c46c9046	No	2019-02-04 10:10:37	2019-02-04 10:10:37	2019-02-04 10:20:37	2019-02-04 10:12:37	2019-02-04	10:12:37	2019	2	10	Howie,Annie	10	Default Map	20,20	600x600		Interval	Individual	Howie						2	Interval Behaviors	Sitting/ Lying	Alert	Height	Partially Submerged	16	7	16, 7	459	209	459, 209	50	AM			North and South	No Access
95294	Pygmy Hippo Exhibit - ZooMonitor Volunteer	Claire Raider	af60637a-aa46-437c-964f-ee36c46c9046	No	2019-02-04 10:10:37	2019-02-04 10:10:37	2019-02-04 10:20:37	2019-02-04 10:13:37	2019-02-04	10:13:37	2019	2	10	Howie,Annie	10	Default Map	20,20	600x600		Interval	Individual	Howie						3	Interval Behaviors	Sitting/ Lying	Alert	Height	Partially Submerged	16	8	16, 8	461	214	461, 214	50	AM			North and South	No Access
95294	Pygmy Hippo Exhibit - ZooMonitor Volunteer	Claire Raider	af60637a-aa46-437c-964f-ee36c46c9046	No	2019-02-04 10:10:37	2019-02-04 10:10:37	2019-02-04 10:20:37	2019-02-04 10:14:37	2019-02-04	10:14:37	2019	2	10	Howie,Annie	10	Default Map	20,20	600x600		Interval	Individual	Howie						4	Interval Behaviors	Sitting/ Lying	Rest	Height	Partially Submerged	16	8	16, 8	460	211	460, 211	50	AM			North and South	No Access
95294	Pygmy Hippo Exhibit - ZooMonitor Volunteer	Claire Raider	af60637a-aa46-437c-964f-ee36c46c9046	No	2019-02-04 10:10:37	2019-02-04 10:10:37	2019-02-04 10:20:37	2019-02-04 10:15:37	2019-02-04	10:15:37	2019	2	10	Howie,Annie	10	Default Map	20,20	600x600		Interval	Individual	Howie						5	Interval Behaviors	Sitting/ Lying	Rest	Height	Partially Submerged	16	8	16, 8	467	213	467, 213	50	AM			North and South	No Access
95294	Pygmy Hippo Exhibit - ZooMonitor Volunteer	Claire Raider	af60637a-aa46-437c-964f-ee36c46c9046	No	2019-02-04 10:10:37	2019-02-04 10:10:37	2019-02-04 10:20:37	2019-02-04 10:16:37	2019-02-04	10:16:37	2019	2	10	Howie,Annie	10	Default Map	20,20	600x600		Interval	Individual	Howie						6	Interval Behaviors	Sitting/ Lying	Rest	Height	Partially Submerged	16	7	16, 7	469	207	469, 207	50	AM			North and South	No Access
95294	Pygmy Hippo Exhibit - ZooMonitor Volunteer	Claire Raider	af60637a-aa46-437c-964f-ee36c46c9046	No	2019-02-04 10:10:37	2019-02-04 10:10:37	2019-02-04 10:20:37	2019-02-04 10:17:37	2019-02-04	10:17:37	2019	2	10	Howie,Annie	10	Default Map	20,20	600x600		Interval	Individual	Howie						7	Interval Behaviors	Sitting/ Lying	Rest	Height	Partially Submerged	16	7	16, 7	454	208	454, 208	50	AM			North and South	No Access
95294	Pygmy Hippo Exhibit - ZooMonitor Volunteer	Claire Raider	af60637a-aa46-437c-964f-ee36c46c9046	No	2019-02-04 10:10:37	2019-02-04 10:10:37	2019-02-04 10:20:37	2019-02-04 10:18:37	2019-02-04	10:18:37	2019	2	10	Howie,Annie	10	Default Map	20,20	600x600		Interval	Individual	Howie						8	Interval Behaviors	Sitting/ Lying	Rest	Height	Partially Submerged	16	8	16, 8	458	216	458, 216	50	AM			North and South	No Access
95294	Pygmy Hippo Exhibit - ZooMonitor Volunteer	Claire Raider	af60637a-aa46-437c-964f-ee36c46c9046	No	2019-02-04 10:10:37	2019-02-04 10:10:37	2019-02-04 10:20:37	2019-02-04 10:19:37	2019-02-04	10:19:37	2019	2	10	Howie,Annie	10	Default Map	20,20	600x600		Interval	Individual	Howie						9	Interval Behaviors	Sitting/ Lying	Rest	Height	Partially Submerged	16	8	16, 8	467	214	467, 214	50	AM			North and South	No Access
95294	Pygmy Hippo Exhibit - ZooMonitor Volunteer	Claire Raider	af60637a-aa46-437c-964f-ee36c46c9046	No	2019-02-04 10:10:37	2019-02-04 10:10:37	2019-02-04 10:20:37	2019-02-04 10:20:37	2019-02-04	10:20:37	2019	2	10	Howie,Annie	10	Default Map	20,20	600x600		Interval	Individual	Howie						10	Interval Behaviors	Sitting/ Lying	Rest	Height	Partially Submerged	16	8	16, 8	459	211	459, 211	50	AM			North and South	No Access
95285	Pygmy Hippo Exhibit - ZooMonitor Volunteer	Volunteer Practice	eb481f62-f26b-4468-8371-c6c33a462462	No	2019-02-04 10:21:51	2019-02-04 10:21:51	2019-02-04 10:31:51	2019-02-04 10:22:51	2019-02-04	10:22:51	2019	2	10	Howie,Annie	10	Default Map	20,20	600x600		Interval	Individual	Howie						1	Interval Behaviors	Sitting/ Lying	Rest	Height	Partially Submerged	16	7	16, 7	452	203	452, 203	50	AM			North and South	No Access
95285	Pygmy Hippo Exhibit - ZooMonitor Volunteer	Volunteer Practice	eb481f62-f26b-4468-8371-c6c33a462462	No	2019-02-04 10:21:51	2019-02-04 10:21:51	2019-02-04 10:31:51	2019-02-04 10:23:51	2019-02-04	10:23:51	2019	2	10	Howie,Annie	10	Default Map	20,20	600x600		Interval	Individual	Howie						2	Interval Behaviors	Sitting/ Lying	Rest	Height	Partially Submerged	15	7	15, 7	447	209	447, 209	50	AM			North and South	No Access
95285	Pygmy Hippo Exhibit - ZooMonitor Volunteer	Volunteer Practice	eb481f62-f26b-4468-8371-c6c33a462462	No	2019-02-04 10:21:51	2019-02-04 10:21:51	2019-02-04 10:31:51	2019-02-04 10:24:51	2019-02-04	10:24:51	2019	2	10	Howie,Annie	10	Default Map	20,20	600x600		Interval	Individual	Howie						3	Interval Behaviors	Sitting/ Lying	Rest	Height	Partially Submerged	15	7	15, 7	450	207	450, 207	50	AM			North and South	No Access
95285	Pygmy Hippo Exhibit - ZooMonitor Volunteer	Volunteer Practice	eb481f62-f26b-4468-8371-c6c33a462462	No	2019-02-04 10:21:51	2019-02-04 10:21:51	2019-02-04 10:31:51	2019-02-04 10:25:51	2019-02-04	10:25:51	2019	2	10	Howie,Annie	10	Default Map	20,20	600x600		Interval	Individual	Howie						4	Interval Behaviors	Sitting/ Lying	Rest	Height	Partially Submerged	16	7	16, 7	452	209	452, 209	50	AM			North and South	No Access
95285	Pygmy Hippo Exhibit - ZooMonitor Volunteer	Volunteer Practice	eb481f62-f26b-4468-8371-c6c33a462462	No	2019-02-04 10:21:51	2019-02-04 10:21:51	2019-02-04 10:31:51	2019-02-04 10:26:51	2019-02-04	10:26:51	2019	2	10	Howie,Annie	10	Default Map	20,20	600x600		Interval	Individual	Howie						5	Interval Behaviors	Sitting/ Lying	Rest	Height	Partially Submerged	16	7	16, 7	455	205	455, 205	50	AM			North and South	No Access
95285	Pygmy Hippo Exhibit - ZooMonitor Volunteer	Volunteer Practice	eb481f62-f26b-4468-8371-c6c33a462462	No	2019-02-04 10:21:51	2019-02-04 10:21:51	2019-02-04 10:31:51	2019-02-04 10:27:51	2019-02-04	10:27:51	2019	2	10	Howie,Annie	10	Default Map	20,20	600x600		Interval	Individual	Howie						6	Interval Behaviors	Sitting/ Lying	Rest	Height	Partially Submerged	16	7	16, 7	453	205	453, 205	50	AM			North and South	No Access
95285	Pygmy Hippo Exhibit - ZooMonitor Volunteer	Volunteer Practice	eb481f62-f26b-4468-8371-c6c33a462462	No	2019-02-04 10:21:51	2019-02-04 10:21:51	2019-02-04 10:31:51	2019-02-04 10:28:51	2019-02-04	10:28:51	2019	2	10	Howie,Annie	10	Default Map	20,20	600x600		Interval	Individual	Howie						7	Interval Behaviors	Sitting/ Lying	Rest	Height	Partially Submerged	15	7	15, 7	450	210	450, 210	50	AM			North and South	No Access
95285	Pygmy Hippo Exhibit - ZooMonitor Volunteer	Volunteer Practice	eb481f62-f26b-4468-8371-c6c33a462462	No	2019-02-04 10:21:51	2019-02-04 10:21:51	2019-02-04 10:31:51	2019-02-04 10:29:51	2019-02-04	10:29:51	2019	2	10	Howie,Annie	10	Default Map	20,20	600x600		Interval	Individual	Howie						8	Interval Behaviors	Sitting/ Lying	Rest	Height	Partially Submerged	16	7	16, 7	451	205	451, 205	50	AM			North and South	No Access
95285	Pygmy Hippo Exhibit - ZooMonitor Volunteer	Volunteer Practice	eb481f62-f26b-4468-8371-c6c33a462462	No	2019-02-04 10:21:51	2019-02-04 10:21:51	2019-02-04 10:31:51	2019-02-04 10:30:51	2019-02-04	10:30:51	2019	2	10	Howie,Annie	10	Default Map	20,20	600x600		Interval	Individual	Howie						9	Interval Behaviors	Sitting/ Lying	Rest	Height	Partially Submerged	16	7	16, 7	454	202	454, 202	50	AM			North and South	No Access
95285	Pygmy Hippo Exhibit - ZooMonitor Volunteer	Volunteer Practice	eb481f62-f26b-4468-8371-c6c33a462462	No	2019-02-04 10:21:51	2019-02-04 10:21:51	2019-02-04 10:31:51	2019-02-04 10:31:51	2019-02-04	10:31:51	2019	2	10	Howie,Annie	10	Default Map	20,20	600x600		Interval	Individual	Howie						10	Interval Behaviors	Sitting/ Lying	Rest	Height	Partially Submerged	16	7	16, 7	453	204	453, 204	50	AM			North and South	No Access
95295	Pygmy Hippo Exhibit - ZooMonitor Volunteer	Claire Raider	af60637a-aa46-437c-964f-ee36c46c9046	No	2019-02-04 10:21:51	2019-02-04 10:21:51	2019-02-04 10:31:51	2019-02-04 10:22:51	2019-02-04	10:22:51	2019	2	10	Howie,Annie	10	Default Map	20,20	600x600		Interval	Individual	Howie						1	Interval Behaviors	Sitting/ Lying	Rest	Height	Partially Submerged	16	8	16, 8	456	211	456, 211	50	AM			North and South	No Access
95295	Pygmy Hippo Exhibit - ZooMonitor Volunteer	Claire Raider	af60637a-aa46-437c-964f-ee36c46c9046	No	2019-02-04 10:21:51	2019-02-04 10:21:51	2019-02-04 10:31:51	2019-02-04 10:23:51	2019-02-04	10:23:51	2019	2	10	Howie,Annie	10	Default Map	20,20	600x600		Interval	Individual	Howie						2	Interval Behaviors	Sitting/ Lying	Rest	Height	Partially Submerged	16	8	16, 8	453	212	453, 212	50	AM			North and South	No Access
95295	Pygmy Hippo Exhibit - ZooMonitor Volunteer	Claire Raider	af60637a-aa46-437c-964f-ee36c46c9046	No	2019-02-04 10:21:51	2019-02-04 10:21:51	2019-02-04 10:31:51	2019-02-04 10:24:51	2019-02-04	10:24:51	2019	2	10	Howie,Annie	10	Default Map	20,20	600x600		Interval	Individual	Howie						3	Interval Behaviors	Sitting/ Lying	Rest	Height	Partially Submerged	16	8	16, 8	463	212	463, 212	50	AM			North and South	No Access
95295	Pygmy Hippo Exhibit - ZooMonitor Volunteer	Claire Raider	af60637a-aa46-437c-964f-ee36c46c9046	No	2019-02-04 10:21:51	2019-02-04 10:21:51	2019-02-04 10:31:51	2019-02-04 10:25:51	2019-02-04	10:25:51	2019	2	10	Howie,Annie	10	Default Map	20,20	600x600		Interval	Individual	Howie						4	Interval Behaviors	Sitting/ Lying	Rest	Height	Partially Submerged	16	8	16, 8	460	212	460, 212	50	AM			North and South	No Access
95295	Pygmy Hippo Exhibit - ZooMonitor Volunteer	Claire Raider	af60637a-aa46-437c-964f-ee36c46c9046	No	2019-02-04 10:21:51	2019-02-04 10:21:51	2019-02-04 10:31:51	2019-02-04 10:26:51	2019-02-04	10:26:51	2019	2	10	Howie,Annie	10	Default Map	20,20	600x600		Interval	Individual	Howie						5	Interval Behaviors	Sitting/ Lying	Rest	Height	Partially Submerged	16	8	16, 8	459	212	459, 212	50	AM			North and South	No Access
95295	Pygmy Hippo Exhibit - ZooMonitor Volunteer	Claire Raider	af60637a-aa46-437c-964f-ee36c46c9046	No	2019-02-04 10:21:51	2019-02-04 10:21:51	2019-02-04 10:31:51	2019-02-04 10:27:51	2019-02-04	10:27:51	2019	2	10	Howie,Annie	10	Default Map	20,20	600x600		Interval	Individual	Howie						6	Interval Behaviors	Sitting/ Lying	Rest	Height	Partially Submerged	15	8	15, 8	447	211	447, 211	50	AM			North and South	No Access
95295	Pygmy Hippo Exhibit - ZooMonitor Volunteer	Claire Raider	af60637a-aa46-437c-964f-ee36c46c9046	No	2019-02-04 10:21:51	2019-02-04 10:21:51	2019-02-04 10:31:51	2019-02-04 10:28:51	2019-02-04	10:28:51	2019	2	10	Howie,Annie	10	Default Map	20,20	600x600		Interval	Individual	Howie						7	Interval Behaviors	Sitting/ Lying	Rest	Height	Partially Submerged	16	7	16, 7	457	206	457, 206	50	AM			North and South	No Access
95295	Pygmy Hippo Exhibit - ZooMonitor Volunteer	Claire Raider	af60637a-aa46-437c-964f-ee36c46c9046	No	2019-02-04 10:21:51	2019-02-04 10:21:51	2019-02-04 10:31:51	2019-02-04 10:29:51	2019-02-04	10:29:51	2019	2	10	Howie,Annie	10	Default Map	20,20	600x600		Interval	Individual	Howie						8	Interval Behaviors	Sitting/ Lying	Rest	Height	Partially Submerged	16	7	16, 7	455	207	455, 207	50	AM			North and South	No Access
95295	Pygmy Hippo Exhibit - ZooMonitor Volunteer	Claire Raider	af60637a-aa46-437c-964f-ee36c46c9046	No	2019-02-04 10:21:51	2019-02-04 10:21:51	2019-02-04 10:31:51	2019-02-04 10:30:51	2019-02-04	10:30:51	2019	2	10	Howie,Annie	10	Default Map	20,20	600x600		Interval	Individual	Howie						9	Interval Behaviors	Sitting/ Lying	Rest	Height	Partially Submerged	16	8	16, 8	463	218	463, 218	50	AM			North and South	No Access
95295	Pygmy Hippo Exhibit - ZooMonitor Volunteer	Claire Raider	af60637a-aa46-437c-964f-ee36c46c9046	No	2019-02-04 10:21:51	2019-02-04 10:21:51	2019-02-04 10:31:51	2019-02-04 10:31:51	2019-02-04	10:31:51	2019	2	10	Howie,Annie	10	Default Map	20,20	600x600		Interval	Individual	Howie						10	Interval Behaviors	Sitting/ Lying	Rest	Height	Partially Submerged	16	7	16, 7	457	204	457, 204	50	AM			North and South	No Access
95289	Pygmy Hippo Exhibit - ZooMonitor Volunteer	Volunteer Practice	242c833b-0342-44c0-8e1c-8e8ff03f7cd1	No	2019-02-04 10:21:52	2019-02-04 10:21:52	2019-02-04 10:31:52	2019-02-04 10:22:52	2019-02-04	10:22:52	2019	2	10	Howie,Annie	10	Default Map	20,20	600x600		Interval	Individual	Howie						1	Interval Behaviors	Sitting/ Lying	Rest	Height	Partially Submerged	16	7	16, 7	461	209	461, 209	50	AM			North and South	No Access
95289	Pygmy Hippo Exhibit - ZooMonitor Volunteer	Volunteer Practice	242c833b-0342-44c0-8e1c-8e8ff03f7cd1	No	2019-02-04 10:21:52	2019-02-04 10:21:52	2019-02-04 10:31:52	2019-02-04 10:23:52	2019-02-04	10:23:52	2019	2	10	Howie,Annie	10	Default Map	20,20	600x600		Interval	Individual	Howie						2	Interval Behaviors	Sitting/ Lying	Rest	Height	Partially Submerged	16	8	16, 8	459	212	459, 212	50	AM			North and South	No Access
95289	Pygmy Hippo Exhibit - ZooMonitor Volunteer	Volunteer Practice	242c833b-0342-44c0-8e1c-8e8ff03f7cd1	No	2019-02-04 10:21:52	2019-02-04 10:21:52	2019-02-04 10:31:52	2019-02-04 10:24:52	2019-02-04	10:24:52	2019	2	10	Howie,Annie	10	Default Map	20,20	600x600		Interval	Individual	Howie						3	Interval Behaviors	Sitting/ Lying	Rest	Height	Partially Submerged	16	8	16, 8	459	211	459, 211	50	AM			North and South	No Access
95289	Pygmy Hippo Exhibit - ZooMonitor Volunteer	Volunteer Practice	242c833b-0342-44c0-8e1c-8e8ff03f7cd1	No	2019-02-04 10:21:52	2019-02-04 10:21:52	2019-02-04 10:31:52	2019-02-04 10:25:52	2019-02-04	10:25:52	2019	2	10	Howie,Annie	10	Default Map	20,20	600x600		Interval	Individual	Howie						4	Interval Behaviors	Sitting/ Lying	Rest	Height	Partially Submerged	16	8	16, 8	459	211	459, 211	50	AM			North and South	No Access
95289	Pygmy Hippo Exhibit - ZooMonitor Volunteer	Volunteer Practice	242c833b-0342-44c0-8e1c-8e8ff03f7cd1	No	2019-02-04 10:21:52	2019-02-04 10:21:52	2019-02-04 10:31:52	2019-02-04 10:26:52	2019-02-04	10:26:52	2019	2	10	Howie,Annie	10	Default Map	20,20	600x600		Interval	Individual	Howie						5	Interval Behaviors	Sitting/ Lying	Rest	Height	Partially Submerged	16	8	16, 8	457	219	457, 219	50	AM			North and South	No Access
95289	Pygmy Hippo Exhibit - ZooMonitor Volunteer	Volunteer Practice	242c833b-0342-44c0-8e1c-8e8ff03f7cd1	No	2019-02-04 10:21:52	2019-02-04 10:21:52	2019-02-04 10:31:52	2019-02-04 10:27:52	2019-02-04	10:27:52	2019	2	10	Howie,Annie	10	Default Map	20,20	600x600		Interval	Individual	Howie						6	Interval Behaviors	Sitting/ Lying	Rest	Height	Partially Submerged	16	8	16, 8	461	215	461, 215	50	AM			North and South	No Access
95289	Pygmy Hippo Exhibit - ZooMonitor Volunteer	Volunteer Practice	242c833b-0342-44c0-8e1c-8e8ff03f7cd1	No	2019-02-04 10:21:52	2019-02-04 10:21:52	2019-02-04 10:31:52	2019-02-04 10:28:52	2019-02-04	10:28:52	2019	2	10	Howie,Annie	10	Default Map	20,20	600x600		Interval	Individual	Howie						7	Interval Behaviors	Sitting/ Lying	Rest	Height	Partially Submerged	16	8	16, 8	462	217	462, 217	50	AM			North and South	No Access
95289	Pygmy Hippo Exhibit - ZooMonitor Volunteer	Volunteer Practice	242c833b-0342-44c0-8e1c-8e8ff03f7cd1	No	2019-02-04 10:21:52	2019-02-04 10:21:52	2019-02-04 10:31:52	2019-02-04 10:29:52	2019-02-04	10:29:52	2019	2	10	Howie,Annie	10	Default Map	20,20	600x600		Interval	Individual	Howie						8	Interval Behaviors	Sitting/ Lying	Rest	Height	Partially Submerged	16	8	16, 8	457	220	457, 220	50	AM			North and South	No Access
95289	Pygmy Hippo Exhibit - ZooMonitor Volunteer	Volunteer Practice	242c833b-0342-44c0-8e1c-8e8ff03f7cd1	No	2019-02-04 10:21:52	2019-02-04 10:21:52	2019-02-04 10:31:52	2019-02-04 10:30:52	2019-02-04	10:30:52	2019	2	10	Howie,Annie	10	Default Map	20,20	600x600		Interval	Individual	Howie						9	Interval Behaviors	Sitting/ Lying	Rest	Height	Partially Submerged	16	8	16, 8	462	215	462, 215	50	AM			North and South	No Access
95289	Pygmy Hippo Exhibit - ZooMonitor Volunteer	Volunteer Practice	242c833b-0342-44c0-8e1c-8e8ff03f7cd1	No	2019-02-04 10:21:52	2019-02-04 10:21:52	2019-02-04 10:31:52	2019-02-04 10:31:52	2019-02-04	10:31:52	2019	2	10	Howie,Annie	10	Default Map	20,20	600x600		Interval	Individual	Howie						10	Interval Behaviors	Sitting/ Lying	Rest	Height	Partially Submerged	16	8	16, 8	461	214	461, 214	50	AM			North and South	No Access
95398	Pygmy Hippo Exhibit - ZooMonitor Volunteer	Ari Lithium	d17278b5-4e3b-4a78-ba98-7d25ed29e5dc	No	2019-02-05 10:31:28	2019-02-05 10:31:28	2019-02-05 10:41:28	2019-02-05 10:32:28	2019-02-05	10:32:28	2019	2	10	Howie,Annie	10	Default Map	20,20	600x600		Interval	Individual	Annie						1	Interval Behaviors	Feed/ Forage/ Drink		Height	Land	4	4	4, 4	94	93	94, 93	30	AM			No Access	North and South
95398	Pygmy Hippo Exhibit - ZooMonitor Volunteer	Ari Lithium	d17278b5-4e3b-4a78-ba98-7d25ed29e5dc	No	2019-02-05 10:31:28	2019-02-05 10:31:28	2019-02-05 10:41:28	2019-02-05 10:33:28	2019-02-05	10:33:28	2019	2	10	Howie,Annie	10	Default Map	20,20	600x600		Interval	Individual	Annie						2	Interval Behaviors	Feed/ Forage/ Drink		Height	Land	4	3	4, 3	95	89	95, 89	30	AM			No Access	North and South
95398	Pygmy Hippo Exhibit - ZooMonitor Volunteer	Ari Lithium	d17278b5-4e3b-4a78-ba98-7d25ed29e5dc	No	2019-02-05 10:31:28	2019-02-05 10:31:28	2019-02-05 10:41:28	2019-02-05 10:34:28	2019-02-05	10:34:28	2019	2	10	Howie,Annie	10	Default Map	20,20	600x600		Interval	Individual	Annie						3	Interval Behaviors	Feed/ Forage/ Drink		Height	Land	4	3	4, 3	99	85	99, 85	30	AM			No Access	North and South
95398	Pygmy Hippo Exhibit - ZooMonitor Volunteer	Ari Lithium	d17278b5-4e3b-4a78-ba98-7d25ed29e5dc	No	2019-02-05 10:31:28	2019-02-05 10:31:28	2019-02-05 10:41:28	2019-02-05 10:35:28	2019-02-05	10:35:28	2019	2	10	Howie,Annie	10	Default Map	20,20	600x600		Interval	Individual	Annie						4	Interval Behaviors	Feed/ Forage/ Drink		Height	Land	3	4	3, 4	61	97	61, 97	30	AM			No Access	North and South
95398	Pygmy Hippo Exhibit - ZooMonitor Volunteer	Ari Lithium	d17278b5-4e3b-4a78-ba98-7d25ed29e5dc	No	2019-02-05 10:31:28	2019-02-05 10:31:28	2019-02-05 10:41:28	2019-02-05 10:36:28	2019-02-05	10:36:28	2019	2	10	Howie,Annie	10	Default Map	20,20	600x600		Interval	Individual	Annie						5	Interval Behaviors	Feed/ Forage/ Drink		Height	Land	5	3	5, 3	141	88	141, 88	30	AM			No Access	North and South
95398	Pygmy Hippo Exhibit - ZooMonitor Volunteer	Ari Lithium	d17278b5-4e3b-4a78-ba98-7d25ed29e5dc	No	2019-02-05 10:31:28	2019-02-05 10:31:28	2019-02-05 10:41:28	2019-02-05 10:37:28	2019-02-05	10:37:28	2019	2	10	Howie,Annie	10	Default Map	20,20	600x600		Interval	Individual	Annie						6	Interval Behaviors	Feed/ Forage/ Drink		Height	Land	5	4	5, 4	131	95	131, 95	30	AM			No Access	North and South
95398	Pygmy Hippo Exhibit - ZooMonitor Volunteer	Ari Lithium	d17278b5-4e3b-4a78-ba98-7d25ed29e5dc	No	2019-02-05 10:31:28	2019-02-05 10:31:28	2019-02-05 10:41:28	2019-02-05 10:38:28	2019-02-05	10:38:28	2019	2	10	Howie,Annie	10	Default Map	20,20	600x600		Interval	Individual	Annie						7	Interval Behaviors	Feed/ Forage/ Drink		Height	Land	5	4	5, 4	130	98	130, 98	30	AM			No Access	North and South
95398	Pygmy Hippo Exhibit - ZooMonitor Volunteer	Ari Lithium	d17278b5-4e3b-4a78-ba98-7d25ed29e5dc	No	2019-02-05 10:31:28	2019-02-05 10:31:28	2019-02-05 10:41:28	2019-02-05 10:39:28	2019-02-05	10:39:28	2019	2	10	Howie,Annie	10	Default Map	20,20	600x600		Interval	Individual	Annie						8	Interval Behaviors	Feed/ Forage/ Drink		Height	Land	5	3	5, 3	148	79	148, 79	30	AM			No Access	North and South
95398	Pygmy Hippo Exhibit - ZooMonitor Volunteer	Ari Lithium	d17278b5-4e3b-4a78-ba98-7d25ed29e5dc	No	2019-02-05 10:31:28	2019-02-05 10:31:28	2019-02-05 10:41:28	2019-02-05 10:40:28	2019-02-05	10:40:28	2019	2	10	Howie,Annie	10	Default Map	20,20	600x600		Interval	Individual	Annie						9	Interval Behaviors	Feed/ Forage/ Drink		Height	Land	5	3	5, 3	147	88	147, 88	30	AM			No Access	North and South
95398	Pygmy Hippo Exhibit - ZooMonitor Volunteer	Ari Lithium	d17278b5-4e3b-4a78-ba98-7d25ed29e5dc	No	2019-02-05 10:31:28	2019-02-05 10:31:28	2019-02-05 10:41:28	2019-02-05 10:41:28	2019-02-05	10:41:28	2019	2	10	Howie,Annie	10	Default Map	20,20	600x600		Interval	Individual	Annie						10	Interval Behaviors	Feed/ Forage/ Drink		Height	Land	6	3	6, 3	163	71	163, 71	30	AM			No Access	North and South
95420	Pygmy Hippo Exhibit - ZooMonitor Volunteer	Cindy Rotary	242c833b-0342-44c0-8e1c-8e8ff03f7cd1	No	2019-02-05 11:13:39	2019-02-05 11:13:39	2019-02-05 11:23:39	2019-02-05 11:14:39	2019-02-05	11:14:39	2019	2	11	Howie,Annie	10	Default Map	20,20	600x600		Interval	Individual	Annie						1	Interval Behaviors	Standing/ Floating	Alert	Height	Partially Submerged	4	5	4, 5	113	150	113, 150	30	AM			No Access	North and South
95420	Pygmy Hippo Exhibit - ZooMonitor Volunteer	Cindy Rotary	242c833b-0342-44c0-8e1c-8e8ff03f7cd1	No	2019-02-05 11:13:39	2019-02-05 11:13:39	2019-02-05 11:23:39	2019-02-05 11:15:39	2019-02-05	11:15:39	2019	2	11	Howie,Annie	10	Default Map	20,20	600x600		Interval	Individual	Annie						2	Interval Behaviors	Standing/ Floating	Alert	Height	Partially Submerged	4	6	4, 6	115	151	115, 151	30	AM			No Access	North and South
95420	Pygmy Hippo Exhibit - ZooMonitor Volunteer	Cindy Rotary	242c833b-0342-44c0-8e1c-8e8ff03f7cd1	No	2019-02-05 11:13:39	2019-02-05 11:13:39	2019-02-05 11:23:39	2019-02-05 11:16:39	2019-02-05	11:16:39	2019	2	11	Howie,Annie	10	Default Map	20,20	600x600		Interval	Individual	Annie						3	Interval Behaviors	Standing/ Floating	Alert	Height	Partially Submerged	4	6	4, 6	114	156	114, 156	30	AM			No Access	North and South
95420	Pygmy Hippo Exhibit - ZooMonitor Volunteer	Cindy Rotary	242c833b-0342-44c0-8e1c-8e8ff03f7cd1	No	2019-02-05 11:13:39	2019-02-05 11:13:39	2019-02-05 11:23:39	2019-02-05 11:17:39	2019-02-05	11:17:39	2019	2	11	Howie,Annie	10	Default Map	20,20	600x600		Interval	Individual	Annie						4	Interval Behaviors	Standing/ Floating	Alert	Height	Partially Submerged	4	5	4, 5	117	149	117, 149	30	AM			No Access	North and South
95420	Pygmy Hippo Exhibit - ZooMonitor Volunteer	Cindy Rotary	242c833b-0342-44c0-8e1c-8e8ff03f7cd1	No	2019-02-05 11:13:39	2019-02-05 11:13:39	2019-02-05 11:23:39	2019-02-05 11:18:39	2019-02-05	11:18:39	2019	2	11	Howie,Annie	10	Default Map	20,20	600x600		Interval	Individual	Annie						5	Interval Behaviors	Jabber Jawing		Height	Partially Submerged	4	6	4, 6	114	154	114, 154	30	AM			No Access	North and South
95420	Pygmy Hippo Exhibit - ZooMonitor Volunteer	Cindy Rotary	242c833b-0342-44c0-8e1c-8e8ff03f7cd1	No	2019-02-05 11:13:39	2019-02-05 11:13:39	2019-02-05 11:23:39	2019-02-05 11:19:39	2019-02-05	11:19:39	2019	2	11	Howie,Annie	10	Default Map	20,20	600x600		Interval	Individual	Annie						6	Interval Behaviors	Sitting/ Lying	Alert	Height	Partially Submerged	3	7	3, 7	79	197	79, 197	30	AM			No Access	North and South
95420	Pygmy Hippo Exhibit - ZooMonitor Volunteer	Cindy Rotary	242c833b-0342-44c0-8e1c-8e8ff03f7cd1	No	2019-02-05 11:13:39	2019-02-05 11:13:39	2019-02-05 11:23:39	2019-02-05 11:20:39	2019-02-05	11:20:39	2019	2	11	Howie,Annie	10	Default Map	20,20	600x600		Interval	Individual	Annie						7	Interval Behaviors	Sitting/ Lying	Alert	Height	Partially Submerged	3	7	3, 7	76	194	76, 194	30	AM			No Access	North and South
95420	Pygmy Hippo Exhibit - ZooMonitor Volunteer	Cindy Rotary	242c833b-0342-44c0-8e1c-8e8ff03f7cd1	No	2019-02-05 11:13:39	2019-02-05 11:13:39	2019-02-05 11:23:39	2019-02-05 11:21:39	2019-02-05	11:21:39	2019	2	11	Howie,Annie	10	Default Map	20,20	600x600		Interval	Individual	Annie						8	Interval Behaviors	Sitting/ Lying	Rest	Height	Partially Submerged	3	7	3, 7	75	194	75, 194	30	AM			No Access	North and South
95420	Pygmy Hippo Exhibit - ZooMonitor Volunteer	Cindy Rotary	242c833b-0342-44c0-8e1c-8e8ff03f7cd1	No	2019-02-05 11:13:39	2019-02-05 11:13:39	2019-02-05 11:23:39	2019-02-05 11:22:39	2019-02-05	11:22:39	2019	2	11	Howie,Annie	10	Default Map	20,20	600x600		Interval	Individual	Annie						9	Interval Behaviors	Sitting/ Lying	Alert	Height	Partially Submerged	3	7	3, 7	78	196	78, 196	30	AM			No Access	North and South
95420	Pygmy Hippo Exhibit - ZooMonitor Volunteer	Cindy Rotary	242c833b-0342-44c0-8e1c-8e8ff03f7cd1	No	2019-02-05 11:13:39	2019-02-05 11:13:39	2019-02-05 11:23:39	2019-02-05 11:23:39	2019-02-05	11:23:39	2019	2	11	Howie,Annie	10	Default Map	20,20	600x600		Interval	Individual	Annie						10	Interval Behaviors	Sitting/ Lying	Rest	Height	Partially Submerged	3	7	3, 7	76	196	76, 196	30	AM			No Access	North and South
95401	Pygmy Hippo Exhibit - ZooMonitor Volunteer	Ari Lithium	d17278b5-4e3b-4a78-ba98-7d25ed29e5dc	No	2019-02-05 11:25:26	2019-02-05 11:25:26	2019-02-05 11:35:26	2019-02-05 11:26:26	2019-02-05	11:26:26	2019	2	11	Howie,Annie	10	Default Map	20,20	600x600		Interval	Individual	Annie						1	Interval Behaviors	Sitting/ Lying	Rest	Height	Partially Submerged	2	7	2, 7	52	181	52, 181	30	AM			No Access	North and South
95401	Pygmy Hippo Exhibit - ZooMonitor Volunteer	Ari Lithium	d17278b5-4e3b-4a78-ba98-7d25ed29e5dc	No	2019-02-05 11:25:26	2019-02-05 11:25:26	2019-02-05 11:35:26	2019-02-05 11:27:26	2019-02-05	11:27:26	2019	2	11	Howie,Annie	10	Default Map	20,20	600x600		Interval	Individual	Annie						2	Interval Behaviors	Sitting/ Lying	Rest	Height	Partially Submerged	2	7	2, 7	55	188	55, 188	30	AM			No Access	North and South
95401	Pygmy Hippo Exhibit - ZooMonitor Volunteer	Ari Lithium	d17278b5-4e3b-4a78-ba98-7d25ed29e5dc	No	2019-02-05 11:25:26	2019-02-05 11:25:26	2019-02-05 11:35:26	2019-02-05 11:28:26	2019-02-05	11:28:26	2019	2	11	Howie,Annie	10	Default Map	20,20	600x600		Interval	Individual	Annie						3	Interval Behaviors	Sitting/ Lying	Rest	Height	Partially Submerged	3	7	3, 7	63	195	63, 195	30	AM			No Access	North and South
95401	Pygmy Hippo Exhibit - ZooMonitor Volunteer	Ari Lithium	d17278b5-4e3b-4a78-ba98-7d25ed29e5dc	No	2019-02-05 11:25:26	2019-02-05 11:25:26	2019-02-05 11:35:26	2019-02-05 11:29:26	2019-02-05	11:29:26	2019	2	11	Howie,Annie	10	Default Map	20,20	600x600		Interval	Individual	Annie						4	Interval Behaviors	Sitting/ Lying	Rest	Height	Partially Submerged	3	7	3, 7	64	199	64, 199	30	AM			No Access	North and South
95401	Pygmy Hippo Exhibit - ZooMonitor Volunteer	Ari Lithium	d17278b5-4e3b-4a78-ba98-7d25ed29e5dc	No	2019-02-05 11:25:26	2019-02-05 11:25:26	2019-02-05 11:35:26	2019-02-05 11:30:26	2019-02-05	11:30:26	2019	2	11	Howie,Annie	10	Default Map	20,20	600x600		Interval	Individual	Annie						5	Interval Behaviors	Sitting/ Lying	Rest	Height	Partially Submerged	3	7	3, 7	62	199	62, 199	30	AM			No Access	North and South
95401	Pygmy Hippo Exhibit - ZooMonitor Volunteer	Ari Lithium	d17278b5-4e3b-4a78-ba98-7d25ed29e5dc	No	2019-02-05 11:25:26	2019-02-05 11:25:26	2019-02-05 11:35:26	2019-02-05 11:31:26	2019-02-05	11:31:26	2019	2	11	Howie,Annie	10	Default Map	20,20	600x600		Interval	Individual	Annie						6	Interval Behaviors	Sitting/ Lying	Rest	Height	Partially Submerged	3	7	3, 7	64	199	64, 199	30	AM			No Access	North and South
95401	Pygmy Hippo Exhibit - ZooMonitor Volunteer	Ari Lithium	d17278b5-4e3b-4a78-ba98-7d25ed29e5dc	No	2019-02-05 11:25:26	2019-02-05 11:25:26	2019-02-05 11:35:26	2019-02-05 11:32:26	2019-02-05	11:32:26	2019	2	11	Howie,Annie	10	Default Map	20,20	600x600		Interval	Individual	Annie						7	Interval Behaviors	Sitting/ Lying	Rest	Height	Partially Submerged	3	7	3, 7	64	198	64, 198	30	AM			No Access	North and South
95401	Pygmy Hippo Exhibit - ZooMonitor Volunteer	Ari Lithium	d17278b5-4e3b-4a78-ba98-7d25ed29e5dc	No	2019-02-05 11:25:26	2019-02-05 11:25:26	2019-02-05 11:35:26	2019-02-05 11:33:26	2019-02-05	11:33:26	2019	2	11	Howie,Annie	10	Default Map	20,20	600x600		Interval	Individual	Annie						8	Interval Behaviors	Sitting/ Lying	Rest	Height	Partially Submerged	2	7	2, 7	58	195	58, 195	30	AM			No Access	North and South
95401	Pygmy Hippo Exhibit - ZooMonitor Volunteer	Ari Lithium	d17278b5-4e3b-4a78-ba98-7d25ed29e5dc	No	2019-02-05 11:25:26	2019-02-05 11:25:26	2019-02-05 11:35:26	2019-02-05 11:34:26	2019-02-05	11:34:26	2019	2	11	Howie,Annie	10	Default Map	20,20	600x600		Interval	Individual	Annie						9	Interval Behaviors	Sitting/ Lying	Rest	Height	Partially Submerged	3	7	3, 7	63	200	63, 200	30	AM			No Access	North and South
95401	Pygmy Hippo Exhibit - ZooMonitor Volunteer	Ari Lithium	d17278b5-4e3b-4a78-ba98-7d25ed29e5dc	No	2019-02-05 11:25:26	2019-02-05 11:25:26	2019-02-05 11:35:26	2019-02-05 11:35:26	2019-02-05	11:35:26	2019	2	11	Howie,Annie	10	Default Map	20,20	600x600		Interval	Individual	Annie						10	Interval Behaviors	Sitting/ Lying	Rest	Height	Partially Submerged	3	7	3, 7	63	193	63, 193	30	AM			No Access	North and South
95425	Pygmy Hippo Exhibit - ZooMonitor Volunteer	Cindy Rotary	242c833b-0342-44c0-8e1c-8e8ff03f7cd1	No	2019-02-05 12:27:36	2019-02-05 12:27:36	2019-02-05 12:37:36	2019-02-05 12:28:36	2019-02-05	12:28:36	2019	2	12	Howie,Annie	10	Default Map	20,20	600x600		Interval	Individual	Annie						1	Interval Behaviors	Sitting/ Lying	Alert	Height	Partially Submerged	3	7	3, 7	75	197	75, 197	32	PM			No Access	North and South
95425	Pygmy Hippo Exhibit - ZooMonitor Volunteer	Cindy Rotary	242c833b-0342-44c0-8e1c-8e8ff03f7cd1	No	2019-02-05 12:27:36	2019-02-05 12:27:36	2019-02-05 12:37:36	2019-02-05 12:29:36	2019-02-05	12:29:36	2019	2	12	Howie,Annie	10	Default Map	20,20	600x600		Interval	Individual	Annie						2	Interval Behaviors	Sitting/ Lying	Alert	Height	Partially Submerged	3	7	3, 7	73	195	73, 195	32	PM			No Access	North and South
95425	Pygmy Hippo Exhibit - ZooMonitor Volunteer	Cindy Rotary	242c833b-0342-44c0-8e1c-8e8ff03f7cd1	No	2019-02-05 12:27:36	2019-02-05 12:27:36	2019-02-05 12:37:36	2019-02-05 12:30:36	2019-02-05	12:30:36	2019	2	12	Howie,Annie	10	Default Map	20,20	600x600		Interval	Individual	Annie						3	Interval Behaviors	Sitting/ Lying	Rest	Height	Partially Submerged	3	7	3, 7	80	196	80, 196	32	PM			No Access	North and South
95425	Pygmy Hippo Exhibit - ZooMonitor Volunteer	Cindy Rotary	242c833b-0342-44c0-8e1c-8e8ff03f7cd1	No	2019-02-05 12:27:36	2019-02-05 12:27:36	2019-02-05 12:37:36	2019-02-05 12:31:36	2019-02-05	12:31:36	2019	2	12	Howie,Annie	10	Default Map	20,20	600x600		Interval	Individual	Annie						4	Interval Behaviors	Sitting/ Lying	Rest	Height	Partially Submerged	3	7	3, 7	78	198	78, 198	32	PM			No Access	North and South
95425	Pygmy Hippo Exhibit - ZooMonitor Volunteer	Cindy Rotary	242c833b-0342-44c0-8e1c-8e8ff03f7cd1	No	2019-02-05 12:27:36	2019-02-05 12:27:36	2019-02-05 12:37:36	2019-02-05 12:32:36	2019-02-05	12:32:36	2019	2	12	Howie,Annie	10	Default Map	20,20	600x600		Interval	Individual	Annie						5	Interval Behaviors	Sitting/ Lying	Rest	Height	Partially Submerged	3	7	3, 7	75	197	75, 197	32	PM			No Access	North and South
95425	Pygmy Hippo Exhibit - ZooMonitor Volunteer	Cindy Rotary	242c833b-0342-44c0-8e1c-8e8ff03f7cd1	No	2019-02-05 12:27:36	2019-02-05 12:27:36	2019-02-05 12:37:36	2019-02-05 12:33:36	2019-02-05	12:33:36	2019	2	12	Howie,Annie	10	Default Map	20,20	600x600		Interval	Individual	Annie						6	Interval Behaviors	Sitting/ Lying	Rest	Height	Partially Submerged	3	7	3, 7	76	194	76, 194	32	PM			No Access	North and South
95425	Pygmy Hippo Exhibit - ZooMonitor Volunteer	Cindy Rotary	242c833b-0342-44c0-8e1c-8e8ff03f7cd1	No	2019-02-05 12:27:36	2019-02-05 12:27:36	2019-02-05 12:37:36	2019-02-05 12:34:36	2019-02-05	12:34:36	2019	2	12	Howie,Annie	10	Default Map	20,20	600x600		Interval	Individual	Annie						7	Interval Behaviors	Sitting/ Lying	Rest	Height	Partially Submerged	3	7	3, 7	76	192	76, 192	32	PM			No Access	North and South
95425	Pygmy Hippo Exhibit - ZooMonitor Volunteer	Cindy Rotary	242c833b-0342-44c0-8e1c-8e8ff03f7cd1	No	2019-02-05 12:27:36	2019-02-05 12:27:36	2019-02-05 12:37:36	2019-02-05 12:35:36	2019-02-05	12:35:36	2019	2	12	Howie,Annie	10	Default Map	20,20	600x600		Interval	Individual	Annie						8	Interval Behaviors	Sitting/ Lying	Rest	Height	Partially Submerged	3	7	3, 7	75	190	75, 190	32	PM			No Access	North and South
95425	Pygmy Hippo Exhibit - ZooMonitor Volunteer	Cindy Rotary	242c833b-0342-44c0-8e1c-8e8ff03f7cd1	No	2019-02-05 12:27:36	2019-02-05 12:27:36	2019-02-05 12:37:36	2019-02-05 12:36:36	2019-02-05	12:36:36	2019	2	12	Howie,Annie	10	Default Map	20,20	600x600		Interval	Individual	Annie						9	Interval Behaviors	Sitting/ Lying	Rest	Height	Partially Submerged	3	7	3, 7	76	197	76, 197	32	PM			No Access	North and South
95425	Pygmy Hippo Exhibit - ZooMonitor Volunteer	Cindy Rotary	242c833b-0342-44c0-8e1c-8e8ff03f7cd1	No	2019-02-05 12:27:36	2019-02-05 12:27:36	2019-02-05 12:37:36	2019-02-05 12:37:36	2019-02-05	12:37:36	2019	2	12	Howie,Annie	10	Default Map	20,20	600x600		Interval	Individual	Annie						10	Interval Behaviors	Sitting/ Lying	Rest	Height	Partially Submerged	3	7	3, 7	76	195	76, 195	32	PM			No Access	North and South
95516	Pygmy Hippo Exhibit - ZooMonitor Volunteer	Don Finial	66cece81-a657-4cf4-897c-78a1b583cccb	No	2019-02-05 15:12:40	2019-02-05 15:12:40	2019-02-05 15:22:40	2019-02-05 15:13:40	2019-02-05	15:13:40	2019	2	15	Howie,Annie	10	Default Map	20,20	600x600		Interval	Individual	Annie						1	Interval Behaviors	Jabber Jawing		Height	Partially Submerged	3	8	3, 8	82	227	82, 227	31	PM			No Access	North and South
95516	Pygmy Hippo Exhibit - ZooMonitor Volunteer	Don Finial	66cece81-a657-4cf4-897c-78a1b583cccb	No	2019-02-05 15:12:40	2019-02-05 15:12:40	2019-02-05 15:22:40	2019-02-05 15:14:40	2019-02-05	15:14:40	2019	2	15	Howie,Annie	10	Default Map	20,20	600x600		Interval	Individual	Annie						2	Interval Behaviors	Behavior Obscured		Height	Land	7	3	7, 3	184	82	184, 82	31	PM			No Access	North and South
95516	Pygmy Hippo Exhibit - ZooMonitor Volunteer	Don Finial	66cece81-a657-4cf4-897c-78a1b583cccb	No	2019-02-05 15:12:40	2019-02-05 15:12:40	2019-02-05 15:22:40	2019-02-05 15:15:40	2019-02-05	15:15:40	2019	2	15	Howie,Annie	10	Default Map	20,20	600x600		Interval	Individual	Annie						3	Interval Behaviors	Feed/ Forage/ Drink		Height	Land	4	3	4, 3	111	71	111, 71	31	PM			No Access	North and South
95516	Pygmy Hippo Exhibit - ZooMonitor Volunteer	Don Finial	66cece81-a657-4cf4-897c-78a1b583cccb	No	2019-02-05 15:12:40	2019-02-05 15:12:40	2019-02-05 15:22:40	2019-02-05 15:16:40	2019-02-05	15:16:40	2019	2	15	Howie,Annie	10	Default Map	20,20	600x600		Interval	Individual	Annie						4	Interval Behaviors	Behavior Obscured		Height	Land	7	3	7, 3	188	80	188, 80	31	PM			No Access	North and South
95516	Pygmy Hippo Exhibit - ZooMonitor Volunteer	Don Finial	66cece81-a657-4cf4-897c-78a1b583cccb	No	2019-02-05 15:12:40	2019-02-05 15:12:40	2019-02-05 15:22:40	2019-02-05 15:17:40	2019-02-05	15:17:40	2019	2	15	Howie,Annie	10	Default Map	20,20	600x600		Interval	Individual	Annie						5	Interval Behaviors	Behavior Obscured		Height	Land	7	3	7, 3	185	80	185, 80	31	PM			No Access	North and South
95516	Pygmy Hippo Exhibit - ZooMonitor Volunteer	Don Finial	66cece81-a657-4cf4-897c-78a1b583cccb	No	2019-02-05 15:12:40	2019-02-05 15:12:40	2019-02-05 15:22:40	2019-02-05 15:18:40	2019-02-05	15:18:40	2019	2	15	Howie,Annie	10	Default Map	20,20	600x600		Interval	Individual	Annie						6	Interval Behaviors	Standing/ Floating	Alert	Height	Partially Submerged	15	6	15, 6	431	170	431, 170	31	PM			No Access	North and South
95516	Pygmy Hippo Exhibit - ZooMonitor Volunteer	Don Finial	66cece81-a657-4cf4-897c-78a1b583cccb	No	2019-02-05 15:12:40	2019-02-05 15:12:40	2019-02-05 15:22:40	2019-02-05 15:19:40	2019-02-05	15:19:40	2019	2	15	Howie,Annie	10	Default Map	20,20	600x600		Interval	Individual	Annie						7	Interval Behaviors	Standing/ Floating	Alert	Height	Partially Submerged	14	6	14, 6	406	161	406, 161	31	PM			No Access	North and South
95516	Pygmy Hippo Exhibit - ZooMonitor Volunteer	Don Finial	66cece81-a657-4cf4-897c-78a1b583cccb	No	2019-02-05 15:12:40	2019-02-05 15:12:40	2019-02-05 15:22:40	2019-02-05 15:20:40	2019-02-05	15:20:40	2019	2	15	Howie,Annie	10	Default Map	20,20	600x600		Interval	Individual	Annie						8	Interval Behaviors	Standing/ Floating	Alert	Height	Partially Submerged	14	7	14, 7	413	183	413, 183	31	PM			No Access	North and South
95516	Pygmy Hippo Exhibit - ZooMonitor Volunteer	Don Finial	66cece81-a657-4cf4-897c-78a1b583cccb	No	2019-02-05 15:12:40	2019-02-05 15:12:40	2019-02-05 15:22:40	2019-02-05 15:21:40	2019-02-05	15:21:40	2019	2	15	Howie,Annie	10	Default Map	20,20	600x600		Interval	Individual	Annie						9	Interval Behaviors	Standing/ Floating	Alert	Height	Partially Submerged	15	7	15, 7	423	190	423, 190	31	PM			No Access	North and South
95516	Pygmy Hippo Exhibit - ZooMonitor Volunteer	Don Finial	66cece81-a657-4cf4-897c-78a1b583cccb	No	2019-02-05 15:12:40	2019-02-05 15:12:40	2019-02-05 15:22:40	2019-02-05 15:22:40	2019-02-05	15:22:40	2019	2	15	Howie,Annie	10	Default Map	20,20	600x600		Interval	Individual	Annie						10	Interval Behaviors	Standing/ Floating	Alert	Height	Submerged	14	6	14, 6	413	172	413, 172	31	PM			No Access	North and South
95572	Pygmy Hippo Exhibit - ZooMonitor Volunteer	Philip Lostt	d17278b5-4e3b-4a78-ba98-7d25ed29e5dc	No	2019-02-06 14:08:04	2019-02-06 14:08:04	2019-02-06 14:18:04	2019-02-06 14:09:04	2019-02-06	14:09:04	2019	2	14	Howie,Annie	10	Default Map	20,20	600x600		Interval	Individual	Howie						1	Interval Behaviors	Wall Swimming		Height	Submerged	8	8	8, 8	213	227	213, 227	32	PM			North and South	No Access
95572	Pygmy Hippo Exhibit - ZooMonitor Volunteer	Philip Lostt	d17278b5-4e3b-4a78-ba98-7d25ed29e5dc	No	2019-02-06 14:08:04	2019-02-06 14:08:04	2019-02-06 14:18:04	2019-02-06 14:10:04	2019-02-06	14:10:04	2019	2	14	Howie,Annie	10	Default Map	20,20	600x600		Interval	Individual	Howie						2	Interval Behaviors	Wall Swimming		Height	Submerged	7	8	7, 8	210	225	210, 225	32	PM			North and South	No Access
95572	Pygmy Hippo Exhibit - ZooMonitor Volunteer	Philip Lostt	d17278b5-4e3b-4a78-ba98-7d25ed29e5dc	No	2019-02-06 14:08:04	2019-02-06 14:08:04	2019-02-06 14:18:04	2019-02-06 14:11:04	2019-02-06	14:11:04	2019	2	14	Howie,Annie	10	Default Map	20,20	600x600		Interval	Individual	Howie						3	Interval Behaviors	Wall Swimming		Height	Submerged	7	8	7, 8	208	228	208, 228	32	PM			North and South	No Access
95572	Pygmy Hippo Exhibit - ZooMonitor Volunteer	Philip Lostt	d17278b5-4e3b-4a78-ba98-7d25ed29e5dc	No	2019-02-06 14:08:04	2019-02-06 14:08:04	2019-02-06 14:18:04	2019-02-06 14:12:04	2019-02-06	14:12:04	2019	2	14	Howie,Annie	10	Default Map	20,20	600x600		Interval	Individual	Howie						4	Interval Behaviors	Wall Swimming		Height	Submerged	8	8	8, 8	211	228	211, 228	32	PM			North and South	No Access
95572	Pygmy Hippo Exhibit - ZooMonitor Volunteer	Philip Lostt	d17278b5-4e3b-4a78-ba98-7d25ed29e5dc	No	2019-02-06 14:08:04	2019-02-06 14:08:04	2019-02-06 14:18:04	2019-02-06 14:13:04	2019-02-06	14:13:04	2019	2	14	Howie,Annie	10	Default Map	20,20	600x600		Interval	Individual	Howie						5	Interval Behaviors	Wall Swimming		Height	Submerged	8	8	8, 8	213	226	213, 226	32	PM			North and South	No Access
95572	Pygmy Hippo Exhibit - ZooMonitor Volunteer	Philip Lostt	d17278b5-4e3b-4a78-ba98-7d25ed29e5dc	No	2019-02-06 14:08:04	2019-02-06 14:08:04	2019-02-06 14:18:04	2019-02-06 14:14:04	2019-02-06	14:14:04	2019	2	14	Howie,Annie	10	Default Map	20,20	600x600		Interval	Individual	Howie						6	Interval Behaviors	Wall Swimming		Height	Submerged	7	8	7, 8	210	224	210, 224	32	PM			North and South	No Access
95572	Pygmy Hippo Exhibit - ZooMonitor Volunteer	Philip Lostt	d17278b5-4e3b-4a78-ba98-7d25ed29e5dc	No	2019-02-06 14:08:04	2019-02-06 14:08:04	2019-02-06 14:18:04	2019-02-06 14:15:04	2019-02-06	14:15:04	2019	2	14	Howie,Annie	10	Default Map	20,20	600x600		Interval	Individual	Howie						7	Interval Behaviors	Wall Swimming		Height	Submerged	8	8	8, 8	211	224	211, 224	32	PM			North and South	No Access
95572	Pygmy Hippo Exhibit - ZooMonitor Volunteer	Philip Lostt	d17278b5-4e3b-4a78-ba98-7d25ed29e5dc	No	2019-02-06 14:08:04	2019-02-06 14:08:04	2019-02-06 14:18:04	2019-02-06 14:16:04	2019-02-06	14:16:04	2019	2	14	Howie,Annie	10	Default Map	20,20	600x600		Interval	Individual	Howie						8	Interval Behaviors	Wall Swimming		Height	Submerged	8	8	8, 8	211	223	211, 223	32	PM			North and South	No Access
95572	Pygmy Hippo Exhibit - ZooMonitor Volunteer	Philip Lostt	d17278b5-4e3b-4a78-ba98-7d25ed29e5dc	No	2019-02-06 14:08:04	2019-02-06 14:08:04	2019-02-06 14:18:04	2019-02-06 14:17:04	2019-02-06	14:17:04	2019	2	14	Howie,Annie	10	Default Map	20,20	600x600		Interval	Individual	Howie						9	Interval Behaviors	Wall Swimming		Height	Submerged	8	8	8, 8	211	220	211, 220	32	PM			North and South	No Access
95572	Pygmy Hippo Exhibit - ZooMonitor Volunteer	Philip Lostt	d17278b5-4e3b-4a78-ba98-7d25ed29e5dc	No	2019-02-06 14:08:04	2019-02-06 14:08:04	2019-02-06 14:18:04	2019-02-06 14:18:04	2019-02-06	14:18:04	2019	2	14	Howie,Annie	10	Default Map	20,20	600x600		Interval	Individual	Howie						10	Interval Behaviors	Wall Swimming		Height	Submerged	8	8	8, 8	211	223	211, 223	32	PM			North and South	No Access
95694	Pygmy Hippo Exhibit - ZooMonitor Volunteer	Kelly O'Nelly	3df7807a-5919-4d69-93da-6b05d21346bf	No	2019-02-07 07:10:41	2019-02-07 07:10:41	2019-02-07 07:20:41	2019-02-07 07:11:41	2019-02-07	07:11:41	2019	2	7	Howie,Annie	10	Default Map	20,20	600x600		Interval	Individual	Howie						1	Interval Behaviors	Animal Not Visible										37	AM			North and South	No Access
95694	Pygmy Hippo Exhibit - ZooMonitor Volunteer	Kelly O'Nelly	3df7807a-5919-4d69-93da-6b05d21346bf	No	2019-02-07 07:10:41	2019-02-07 07:10:41	2019-02-07 07:20:41	2019-02-07 07:12:41	2019-02-07	07:12:41	2019	2	7	Howie,Annie	10	Default Map	20,20	600x600		Interval	Individual	Howie						2	Interval Behaviors	Animal Not Visible										37	AM			North and South	No Access
95694	Pygmy Hippo Exhibit - ZooMonitor Volunteer	Kelly O'Nelly	3df7807a-5919-4d69-93da-6b05d21346bf	No	2019-02-07 07:10:41	2019-02-07 07:10:41	2019-02-07 07:20:41	2019-02-07 07:13:41	2019-02-07	07:13:41	2019	2	7	Howie,Annie	10	Default Map	20,20	600x600		Interval	Individual	Howie						3	Interval Behaviors	Focused Investigation		Height	Land	19	7	19, 7	560	197	560, 197	37	AM			North and South	No Access
95694	Pygmy Hippo Exhibit - ZooMonitor Volunteer	Kelly O'Nelly	3df7807a-5919-4d69-93da-6b05d21346bf	No	2019-02-07 07:10:41	2019-02-07 07:10:41	2019-02-07 07:20:41	2019-02-07 07:14:41	2019-02-07	07:14:41	2019	2	7	Howie,Annie	10	Default Map	20,20	600x600		Interval	Individual	Howie						4	Interval Behaviors	Standing/ Floating	Alert	Height	Land	19	8	19, 8	542	213	542, 213	37	AM			North and South	No Access
95694	Pygmy Hippo Exhibit - ZooMonitor Volunteer	Kelly O'Nelly	3df7807a-5919-4d69-93da-6b05d21346bf	No	2019-02-07 07:10:41	2019-02-07 07:10:41	2019-02-07 07:20:41	2019-02-07 07:15:41	2019-02-07	07:15:41	2019	2	7	Howie,Annie	10	Default Map	20,20	600x600		Interval	Individual	Howie						5	Interval Behaviors	Animal Not Visible										37	AM			North and South	No Access
95694	Pygmy Hippo Exhibit - ZooMonitor Volunteer	Kelly O'Nelly	3df7807a-5919-4d69-93da-6b05d21346bf	No	2019-02-07 07:10:41	2019-02-07 07:10:41	2019-02-07 07:20:41	2019-02-07 07:16:41	2019-02-07	07:16:41	2019	2	7	Howie,Annie	10	Default Map	20,20	600x600		Interval	Individual	Howie						6	Interval Behaviors	Animal Not Visible										37	AM			North and South	No Access
95694	Pygmy Hippo Exhibit - ZooMonitor Volunteer	Kelly O'Nelly	3df7807a-5919-4d69-93da-6b05d21346bf	No	2019-02-07 07:10:41	2019-02-07 07:10:41	2019-02-07 07:20:41	2019-02-07 07:17:41	2019-02-07	07:17:41	2019	2	7	Howie,Annie	10	Default Map	20,20	600x600		Interval	Individual	Howie						7	Interval Behaviors	Animal Not Visible										37	AM			North and South	No Access
95694	Pygmy Hippo Exhibit - ZooMonitor Volunteer	Kelly O'Nelly	3df7807a-5919-4d69-93da-6b05d21346bf	No	2019-02-07 07:10:41	2019-02-07 07:10:41	2019-02-07 07:20:41	2019-02-07 07:18:41	2019-02-07	07:18:41	2019	2	7	Howie,Annie	10	Default Map	20,20	600x600		Interval	Individual	Howie						8	Interval Behaviors	Animal Not Visible										37	AM			North and South	No Access
95694	Pygmy Hippo Exhibit - ZooMonitor Volunteer	Kelly O'Nelly	3df7807a-5919-4d69-93da-6b05d21346bf	No	2019-02-07 07:10:41	2019-02-07 07:10:41	2019-02-07 07:20:41	2019-02-07 07:19:41	2019-02-07	07:19:41	2019	2	7	Howie,Annie	10	Default Map	20,20	600x600		Interval	Individual	Howie						9	Interval Behaviors	Animal Not Visible										37	AM			North and South	No Access
95694	Pygmy Hippo Exhibit - ZooMonitor Volunteer	Kelly O'Nelly	3df7807a-5919-4d69-93da-6b05d21346bf	No	2019-02-07 07:10:41	2019-02-07 07:10:41	2019-02-07 07:20:41	2019-02-07 07:20:41	2019-02-07	07:20:41	2019	2	7	Howie,Annie	10	Default Map	20,20	600x600		Interval	Individual	Howie						10	Interval Behaviors	Animal Not Visible										37	AM			North and South	No Access
95644	Pygmy Hippo Exhibit - ZooMonitor Volunteer	Theresa Mozart	eab519ba-e542-400e-abe4-9a9ae907f408	No	2019-02-07 10:19:05	2019-02-07 10:19:05	2019-02-07 10:29:05	2019-02-07 10:20:05	2019-02-07	10:20:05	2019	2	10	Howie,Annie	10	Default Map	20,20	600x600		Interval	Individual	Annie						1	Interval Behaviors	Standing/ Floating	Alert	Height	Partially Submerged	4	5	4, 5	117	149	117, 149	39	AM			No Access	North and South
95644	Pygmy Hippo Exhibit - ZooMonitor Volunteer	Theresa Mozart	eab519ba-e542-400e-abe4-9a9ae907f408	No	2019-02-07 10:19:05	2019-02-07 10:19:05	2019-02-07 10:29:05	2019-02-07 10:21:05	2019-02-07	10:21:05	2019	2	10	Howie,Annie	10	Default Map	20,20	600x600		Interval	Individual	Annie						2	Interval Behaviors	Standing/ Floating	Alert	Height	Partially Submerged	4	6	4, 6	116	152	116, 152	39	AM			No Access	North and South
95644	Pygmy Hippo Exhibit - ZooMonitor Volunteer	Theresa Mozart	eab519ba-e542-400e-abe4-9a9ae907f408	No	2019-02-07 10:19:05	2019-02-07 10:19:05	2019-02-07 10:29:05	2019-02-07 10:22:05	2019-02-07	10:22:05	2019	2	10	Howie,Annie	10	Default Map	20,20	600x600		Interval	Individual	Annie						3	Interval Behaviors	Standing/ Floating	Alert	Height	Partially Submerged	4	6	4, 6	120	154	120, 154	39	AM			No Access	North and South
95644	Pygmy Hippo Exhibit - ZooMonitor Volunteer	Theresa Mozart	eab519ba-e542-400e-abe4-9a9ae907f408	No	2019-02-07 10:19:05	2019-02-07 10:19:05	2019-02-07 10:29:05	2019-02-07 10:23:05	2019-02-07	10:23:05	2019	2	10	Howie,Annie	10	Default Map	20,20	600x600		Interval	Individual	Annie						4	Interval Behaviors	Standing/ Floating	Alert	Height	Partially Submerged	5	6	5, 6	121	154	121, 154	39	AM			No Access	North and South
95644	Pygmy Hippo Exhibit - ZooMonitor Volunteer	Theresa Mozart	eab519ba-e542-400e-abe4-9a9ae907f408	No	2019-02-07 10:19:05	2019-02-07 10:19:05	2019-02-07 10:29:05	2019-02-07 10:24:05	2019-02-07	10:24:05	2019	2	10	Howie,Annie	10	Default Map	20,20	600x600		Interval	Individual	Annie						5	Interval Behaviors	Standing/ Floating	Alert	Height	Partially Submerged	4	6	4, 6	120	152	120, 152	39	AM			No Access	North and South
95644	Pygmy Hippo Exhibit - ZooMonitor Volunteer	Theresa Mozart	eab519ba-e542-400e-abe4-9a9ae907f408	No	2019-02-07 10:19:05	2019-02-07 10:19:05	2019-02-07 10:29:05	2019-02-07 10:25:05	2019-02-07	10:25:05	2019	2	10	Howie,Annie	10	Default Map	20,20	600x600		Interval	Individual	Annie						6	Interval Behaviors	Standing/ Floating	Alert	Height	Partially Submerged	4	6	4, 6	117	156	117, 156	39	AM			No Access	North and South
95644	Pygmy Hippo Exhibit - ZooMonitor Volunteer	Theresa Mozart	eab519ba-e542-400e-abe4-9a9ae907f408	No	2019-02-07 10:19:05	2019-02-07 10:19:05	2019-02-07 10:29:05	2019-02-07 10:26:05	2019-02-07	10:26:05	2019	2	10	Howie,Annie	10	Default Map	20,20	600x600		Interval	Individual	Annie						7	Interval Behaviors	Standing/ Floating	Alert	Height	Partially Submerged	4	6	4, 6	114	153	114, 153	39	AM			No Access	North and South
95644	Pygmy Hippo Exhibit - ZooMonitor Volunteer	Theresa Mozart	eab519ba-e542-400e-abe4-9a9ae907f408	No	2019-02-07 10:19:05	2019-02-07 10:19:05	2019-02-07 10:29:05	2019-02-07 10:27:05	2019-02-07	10:27:05	2019	2	10	Howie,Annie	10	Default Map	20,20	600x600		Interval	Individual	Annie						8	Interval Behaviors	Standing/ Floating	Alert	Height	Partially Submerged	4	6	4, 6	117	153	117, 153	39	AM			No Access	North and South
95644	Pygmy Hippo Exhibit - ZooMonitor Volunteer	Theresa Mozart	eab519ba-e542-400e-abe4-9a9ae907f408	No	2019-02-07 10:19:05	2019-02-07 10:19:05	2019-02-07 10:29:05	2019-02-07 10:28:05	2019-02-07	10:28:05	2019	2	10	Howie,Annie	10	Default Map	20,20	600x600		Interval	Individual	Annie						9	Interval Behaviors	Sitting/ Lying	Alert	Height	Partially Submerged	4	6	4, 6	114	156	114, 156	39	AM			No Access	North and South
95644	Pygmy Hippo Exhibit - ZooMonitor Volunteer	Theresa Mozart	eab519ba-e542-400e-abe4-9a9ae907f408	No	2019-02-07 10:19:05	2019-02-07 10:19:05	2019-02-07 10:29:05	2019-02-07 10:29:05	2019-02-07	10:29:05	2019	2	10	Howie,Annie	10	Default Map	20,20	600x600		Interval	Individual	Annie						10	Interval Behaviors	Sitting/ Lying	Rest	Height	Partially Submerged	4	6	4, 6	114	155	114, 155	39	AM			No Access	North and South
95651	Pygmy Hippo Exhibit - ZooMonitor Volunteer	Theresa Mozart	eab519ba-e542-400e-abe4-9a9ae907f408	No	2019-02-07 11:49:18	2019-02-07 11:49:18	2019-02-07 11:59:18	2019-02-07 11:50:18	2019-02-07	11:50:18	2019	2	11	Howie,Annie	10	Default Map	20,20	600x600		Interval	Individual	Annie						1	Interval Behaviors	Animal Not Visible										39	AM			No Access	North and South
95651	Pygmy Hippo Exhibit - ZooMonitor Volunteer	Theresa Mozart	eab519ba-e542-400e-abe4-9a9ae907f408	No	2019-02-07 11:49:18	2019-02-07 11:49:18	2019-02-07 11:59:18	2019-02-07 11:51:18	2019-02-07	11:51:18	2019	2	11	Howie,Annie	10	Default Map	20,20	600x600		Interval	Individual	Annie						2	Interval Behaviors	Walk/ Run		Height	Land	6	3	6, 3	152	79	152, 79	39	AM			No Access	North and South
95651	Pygmy Hippo Exhibit - ZooMonitor Volunteer	Theresa Mozart	eab519ba-e542-400e-abe4-9a9ae907f408	No	2019-02-07 11:49:18	2019-02-07 11:49:18	2019-02-07 11:59:18	2019-02-07 11:52:18	2019-02-07	11:52:18	2019	2	11	Howie,Annie	10	Default Map	20,20	600x600		Interval	Individual	Annie						3	Interval Behaviors	Swimming		Height	Submerged	11	7	11, 7	310	203	310, 203	39	AM			No Access	North and South
95651	Pygmy Hippo Exhibit - ZooMonitor Volunteer	Theresa Mozart	eab519ba-e542-400e-abe4-9a9ae907f408	No	2019-02-07 11:49:18	2019-02-07 11:49:18	2019-02-07 11:59:18	2019-02-07 11:53:18	2019-02-07	11:53:18	2019	2	11	Howie,Annie	10	Default Map	20,20	600x600		Interval	Individual	Annie						4	Interval Behaviors	Sitting/ Lying	Alert	Height	Partially Submerged	16	8	16, 8	455	220	455, 220	39	AM			No Access	North and South
95651	Pygmy Hippo Exhibit - ZooMonitor Volunteer	Theresa Mozart	eab519ba-e542-400e-abe4-9a9ae907f408	No	2019-02-07 11:49:18	2019-02-07 11:49:18	2019-02-07 11:59:18	2019-02-07 11:54:18	2019-02-07	11:54:18	2019	2	11	Howie,Annie	10	Default Map	20,20	600x600		Interval	Individual	Annie						5	Interval Behaviors	Sitting/ Lying	Alert	Height	Partially Submerged	16	8	16, 8	454	219	454, 219	39	AM			No Access	North and South
95651	Pygmy Hippo Exhibit - ZooMonitor Volunteer	Theresa Mozart	eab519ba-e542-400e-abe4-9a9ae907f408	No	2019-02-07 11:49:18	2019-02-07 11:49:18	2019-02-07 11:59:18	2019-02-07 11:55:18	2019-02-07	11:55:18	2019	2	11	Howie,Annie	10	Default Map	20,20	600x600		Interval	Individual	Annie						6	Interval Behaviors	Sitting/ Lying	Rest	Height	Partially Submerged	15	8	15, 8	449	211	449, 211	39	AM			No Access	North and South
95651	Pygmy Hippo Exhibit - ZooMonitor Volunteer	Theresa Mozart	eab519ba-e542-400e-abe4-9a9ae907f408	No	2019-02-07 11:49:18	2019-02-07 11:49:18	2019-02-07 11:59:18	2019-02-07 11:56:18	2019-02-07	11:56:18	2019	2	11	Howie,Annie	10	Default Map	20,20	600x600		Interval	Individual	Annie						7	Interval Behaviors	Sitting/ Lying	Rest	Height	Partially Submerged	15	8	15, 8	449	219	449, 219	39	AM			No Access	North and South
95651	Pygmy Hippo Exhibit - ZooMonitor Volunteer	Theresa Mozart	eab519ba-e542-400e-abe4-9a9ae907f408	No	2019-02-07 11:49:18	2019-02-07 11:49:18	2019-02-07 11:59:18	2019-02-07 11:57:18	2019-02-07	11:57:18	2019	2	11	Howie,Annie	10	Default Map	20,20	600x600		Interval	Individual	Annie						8	Interval Behaviors	Sitting/ Lying	Rest	Height	Partially Submerged	16	8	16, 8	452	225	452, 225	39	AM			No Access	North and South
95651	Pygmy Hippo Exhibit - ZooMonitor Volunteer	Theresa Mozart	eab519ba-e542-400e-abe4-9a9ae907f408	No	2019-02-07 11:49:18	2019-02-07 11:49:18	2019-02-07 11:59:18	2019-02-07 11:58:18	2019-02-07	11:58:18	2019	2	11	Howie,Annie	10	Default Map	20,20	600x600		Interval	Individual	Annie						9	Interval Behaviors	Sitting/ Lying	Rest	Height	Partially Submerged	16	8	16, 8	453	225	453, 225	39	AM			No Access	North and South
95651	Pygmy Hippo Exhibit - ZooMonitor Volunteer	Theresa Mozart	eab519ba-e542-400e-abe4-9a9ae907f408	No	2019-02-07 11:49:18	2019-02-07 11:49:18	2019-02-07 11:59:18	2019-02-07 11:59:18	2019-02-07	11:59:18	2019	2	11	Howie,Annie	10	Default Map	20,20	600x600		Interval	Individual	Annie						10	Interval Behaviors	Sitting/ Lying	Rest	Height	Partially Submerged	16	8	16, 8	454	219	454, 219	39	AM			No Access	North and South
95701	Pygmy Hippo Exhibit - ZooMonitor Volunteer	Kelly O'Nelly	3df7807a-5919-4d69-93da-6b05d21346bf	No	2019-02-08 07:14:07	2019-02-08 07:14:07	2019-02-08 07:24:07	2019-02-08 07:15:07	2019-02-08	07:15:07	2019	2	7	Howie,Annie	10	Default Map	20,20	600x600		Interval	Individual	Annie						1	Interval Behaviors	Animal Not Visible										6	AM			No Access	North and South
95701	Pygmy Hippo Exhibit - ZooMonitor Volunteer	Kelly O'Nelly	3df7807a-5919-4d69-93da-6b05d21346bf	No	2019-02-08 07:14:07	2019-02-08 07:14:07	2019-02-08 07:24:07	2019-02-08 07:16:07	2019-02-08	07:16:07	2019	2	7	Howie,Annie	10	Default Map	20,20	600x600		Interval	Individual	Annie						2	Interval Behaviors	Animal Not Visible										6	AM			No Access	North and South
95701	Pygmy Hippo Exhibit - ZooMonitor Volunteer	Kelly O'Nelly	3df7807a-5919-4d69-93da-6b05d21346bf	No	2019-02-08 07:14:07	2019-02-08 07:14:07	2019-02-08 07:24:07	2019-02-08 07:17:07	2019-02-08	07:17:07	2019	2	7	Howie,Annie	10	Default Map	20,20	600x600		Interval	Individual	Annie						3	Interval Behaviors	Animal Not Visible										6	AM			No Access	North and South
95701	Pygmy Hippo Exhibit - ZooMonitor Volunteer	Kelly O'Nelly	3df7807a-5919-4d69-93da-6b05d21346bf	No	2019-02-08 07:14:07	2019-02-08 07:14:07	2019-02-08 07:24:07	2019-02-08 07:18:07	2019-02-08	07:18:07	2019	2	7	Howie,Annie	10	Default Map	20,20	600x600		Interval	Individual	Annie						4	Interval Behaviors	Animal Not Visible										6	AM			No Access	North and South
95701	Pygmy Hippo Exhibit - ZooMonitor Volunteer	Kelly O'Nelly	3df7807a-5919-4d69-93da-6b05d21346bf	No	2019-02-08 07:14:07	2019-02-08 07:14:07	2019-02-08 07:24:07	2019-02-08 07:19:07	2019-02-08	07:19:07	2019	2	7	Howie,Annie	10	Default Map	20,20	600x600		Interval	Individual	Annie						5	Interval Behaviors	Animal Not Visible										6	AM			No Access	North and South
95701	Pygmy Hippo Exhibit - ZooMonitor Volunteer	Kelly O'Nelly	3df7807a-5919-4d69-93da-6b05d21346bf	No	2019-02-08 07:14:07	2019-02-08 07:14:07	2019-02-08 07:24:07	2019-02-08 07:20:07	2019-02-08	07:20:07	2019	2	7	Howie,Annie	10	Default Map	20,20	600x600		Interval	Individual	Annie						6	Interval Behaviors	Animal Not Visible										6	AM			No Access	North and South
95701	Pygmy Hippo Exhibit - ZooMonitor Volunteer	Kelly O'Nelly	3df7807a-5919-4d69-93da-6b05d21346bf	No	2019-02-08 07:14:07	2019-02-08 07:14:07	2019-02-08 07:24:07	2019-02-08 07:21:07	2019-02-08	07:21:07	2019	2	7	Howie,Annie	10	Default Map	20,20	600x600		Interval	Individual	Annie						7	Interval Behaviors	Animal Not Visible										6	AM			No Access	North and South
95701	Pygmy Hippo Exhibit - ZooMonitor Volunteer	Kelly O'Nelly	3df7807a-5919-4d69-93da-6b05d21346bf	No	2019-02-08 07:14:07	2019-02-08 07:14:07	2019-02-08 07:24:07	2019-02-08 07:22:07	2019-02-08	07:22:07	2019	2	7	Howie,Annie	10	Default Map	20,20	600x600		Interval	Individual	Annie						8	Interval Behaviors	Animal Not Visible										6	AM			No Access	North and South
95701	Pygmy Hippo Exhibit - ZooMonitor Volunteer	Kelly O'Nelly	3df7807a-5919-4d69-93da-6b05d21346bf	No	2019-02-08 07:14:07	2019-02-08 07:14:07	2019-02-08 07:24:07	2019-02-08 07:23:07	2019-02-08	07:23:07	2019	2	7	Howie,Annie	10	Default Map	20,20	600x600		Interval	Individual	Annie						9	Interval Behaviors	Behavior Obscured				12	3	12, 3	356	82	356, 82	6	AM			No Access	North and South
95701	Pygmy Hippo Exhibit - ZooMonitor Volunteer	Kelly O'Nelly	3df7807a-5919-4d69-93da-6b05d21346bf	No	2019-02-08 07:14:07	2019-02-08 07:14:07	2019-02-08 07:24:07	2019-02-08 07:24:07	2019-02-08	07:24:07	2019	2	7	Howie,Annie	10	Default Map	20,20	600x600		Interval	Individual	Annie						10	Interval Behaviors	General Exploration/ Sniff Air		Height	Land	17	4	17, 4	486	115	486, 115	6	AM			No Access	North and South
95713	Pygmy Hippo Exhibit - ZooMonitor Volunteer	Christy Walkers	eab519ba-e542-400e-abe4-9a9ae907f408	No	2019-02-08 13:54:52	2019-02-08 13:54:52	2019-02-08 14:04:52	2019-02-08 13:55:52	2019-02-08	13:55:52	2019	2	13	Howie,Annie	10	Default Map	20,20	600x600		Interval	Individual	Howie						1	Interval Behaviors	Standing/ Floating	Alert	Height	Partially Submerged	7	8	7, 8	203	212	203, 212	13	PM			North and South	No Access
95713	Pygmy Hippo Exhibit - ZooMonitor Volunteer	Christy Walkers	eab519ba-e542-400e-abe4-9a9ae907f408	No	2019-02-08 13:54:52	2019-02-08 13:54:52	2019-02-08 14:04:52	2019-02-08 13:56:52	2019-02-08	13:56:52	2019	2	13	Howie,Annie	10	Default Map	20,20	600x600		Interval	Individual	Howie						2	Interval Behaviors	Wall Swimming		Height	Submerged	7	8	7, 8	201	213	201, 213	13	PM			North and South	No Access
95713	Pygmy Hippo Exhibit - ZooMonitor Volunteer	Christy Walkers	eab519ba-e542-400e-abe4-9a9ae907f408	No	2019-02-08 13:54:52	2019-02-08 13:54:52	2019-02-08 14:04:52	2019-02-08 13:57:52	2019-02-08	13:57:52	2019	2	13	Howie,Annie	10	Default Map	20,20	600x600		Interval	Individual	Howie						3	Interval Behaviors	Wall Swimming		Height	Submerged	7	8	7, 8	200	211	200, 211	13	PM			North and South	No Access
95713	Pygmy Hippo Exhibit - ZooMonitor Volunteer	Christy Walkers	eab519ba-e542-400e-abe4-9a9ae907f408	No	2019-02-08 13:54:52	2019-02-08 13:54:52	2019-02-08 14:04:52	2019-02-08 13:58:52	2019-02-08	13:58:52	2019	2	13	Howie,Annie	10	Default Map	20,20	600x600		Interval	Individual	Howie						4	Interval Behaviors	Wall Swimming		Height	Submerged	7	8	7, 8	201	212	201, 212	13	PM			North and South	No Access
95713	Pygmy Hippo Exhibit - ZooMonitor Volunteer	Christy Walkers	eab519ba-e542-400e-abe4-9a9ae907f408	No	2019-02-08 13:54:52	2019-02-08 13:54:52	2019-02-08 14:04:52	2019-02-08 13:59:52	2019-02-08	13:59:52	2019	2	13	Howie,Annie	10	Default Map	20,20	600x600		Interval	Individual	Howie						5	Interval Behaviors	Wall Swimming		Height	Submerged	7	8	7, 8	200	211	200, 211	13	PM			North and South	No Access
95713	Pygmy Hippo Exhibit - ZooMonitor Volunteer	Christy Walkers	eab519ba-e542-400e-abe4-9a9ae907f408	No	2019-02-08 13:54:52	2019-02-08 13:54:52	2019-02-08 14:04:52	2019-02-08 14:00:52	2019-02-08	14:00:52	2019	2	14	Howie,Annie	10	Default Map	20,20	600x600		Interval	Individual	Howie						6	Interval Behaviors	Wall Swimming		Height	Submerged	7	8	7, 8	201	211	201, 211	13	PM			North and South	No Access
95713	Pygmy Hippo Exhibit - ZooMonitor Volunteer	Christy Walkers	eab519ba-e542-400e-abe4-9a9ae907f408	No	2019-02-08 13:54:52	2019-02-08 13:54:52	2019-02-08 14:04:52	2019-02-08 14:01:52	2019-02-08	14:01:52	2019	2	14	Howie,Annie	10	Default Map	20,20	600x600		Interval	Individual	Howie						7	Interval Behaviors	Wall Swimming		Height	Submerged	7	8	7, 8	202	211	202, 211	13	PM			North and South	No Access
95713	Pygmy Hippo Exhibit - ZooMonitor Volunteer	Christy Walkers	eab519ba-e542-400e-abe4-9a9ae907f408	No	2019-02-08 13:54:52	2019-02-08 13:54:52	2019-02-08 14:04:52	2019-02-08 14:02:52	2019-02-08	14:02:52	2019	2	14	Howie,Annie	10	Default Map	20,20	600x600		Interval	Individual	Howie						8	Interval Behaviors	Wall Swimming		Height	Submerged	7	8	7, 8	200	211	200, 211	13	PM			North and South	No Access
95713	Pygmy Hippo Exhibit - ZooMonitor Volunteer	Christy Walkers	eab519ba-e542-400e-abe4-9a9ae907f408	No	2019-02-08 13:54:52	2019-02-08 13:54:52	2019-02-08 14:04:52	2019-02-08 14:03:52	2019-02-08	14:03:52	2019	2	14	Howie,Annie	10	Default Map	20,20	600x600		Interval	Individual	Howie						9	Interval Behaviors	Wall Swimming		Height	Submerged	7	8	7, 8	202	211	202, 211	13	PM			North and South	No Access
95713	Pygmy Hippo Exhibit - ZooMonitor Volunteer	Christy Walkers	eab519ba-e542-400e-abe4-9a9ae907f408	No	2019-02-08 13:54:52	2019-02-08 13:54:52	2019-02-08 14:04:52	2019-02-08 14:04:52	2019-02-08	14:04:52	2019	2	14	Howie,Annie	10	Default Map	20,20	600x600		Interval	Individual	Howie						10	Interval Behaviors	Wall Swimming		Height	Submerged	7	8	7, 8	204	211	204, 211	13	PM			North and South	No Access
95716	Pygmy Hippo Exhibit - ZooMonitor Volunteer	Christy Walkers	eab519ba-e542-400e-abe4-9a9ae907f408	No	2019-02-08 14:28:12	2019-02-08 14:28:12	2019-02-08 14:38:12	2019-02-08 14:29:12	2019-02-08	14:29:12	2019	2	14	Howie,Annie	10	Default Map	20,20	600x600		Interval	Individual	Howie						1	Interval Behaviors	Wall Swimming		Height	Submerged	7	8	7, 8	202	212	202, 212	14	PM			North and South	No Access
95716	Pygmy Hippo Exhibit - ZooMonitor Volunteer	Christy Walkers	eab519ba-e542-400e-abe4-9a9ae907f408	No	2019-02-08 14:28:12	2019-02-08 14:28:12	2019-02-08 14:38:12	2019-02-08 14:30:12	2019-02-08	14:30:12	2019	2	14	Howie,Annie	10	Default Map	20,20	600x600		Interval	Individual	Howie						2	Interval Behaviors	Wall Swimming		Height	Submerged	7	8	7, 8	202	211	202, 211	14	PM			North and South	No Access
95716	Pygmy Hippo Exhibit - ZooMonitor Volunteer	Christy Walkers	eab519ba-e542-400e-abe4-9a9ae907f408	No	2019-02-08 14:28:12	2019-02-08 14:28:12	2019-02-08 14:38:12	2019-02-08 14:31:12	2019-02-08	14:31:12	2019	2	14	Howie,Annie	10	Default Map	20,20	600x600		Interval	Individual	Howie						3	Interval Behaviors	Wall Swimming		Height	Submerged	7	8	7, 8	201	211	201, 211	14	PM			North and South	No Access
95716	Pygmy Hippo Exhibit - ZooMonitor Volunteer	Christy Walkers	eab519ba-e542-400e-abe4-9a9ae907f408	No	2019-02-08 14:28:12	2019-02-08 14:28:12	2019-02-08 14:38:12	2019-02-08 14:32:12	2019-02-08	14:32:12	2019	2	14	Howie,Annie	10	Default Map	20,20	600x600		Interval	Individual	Howie						4	Interval Behaviors	Wall Swimming		Height	Submerged	7	8	7, 8	200	211	200, 211	14	PM			North and South	No Access
95716	Pygmy Hippo Exhibit - ZooMonitor Volunteer	Christy Walkers	eab519ba-e542-400e-abe4-9a9ae907f408	No	2019-02-08 14:28:12	2019-02-08 14:28:12	2019-02-08 14:38:12	2019-02-08 14:33:12	2019-02-08	14:33:12	2019	2	14	Howie,Annie	10	Default Map	20,20	600x600		Interval	Individual	Howie						5	Interval Behaviors	Wall Swimming		Height	Submerged	7	8	7, 8	202	212	202, 212	14	PM			North and South	No Access
95716	Pygmy Hippo Exhibit - ZooMonitor Volunteer	Christy Walkers	eab519ba-e542-400e-abe4-9a9ae907f408	No	2019-02-08 14:28:12	2019-02-08 14:28:12	2019-02-08 14:38:12	2019-02-08 14:34:12	2019-02-08	14:34:12	2019	2	14	Howie,Annie	10	Default Map	20,20	600x600		Interval	Individual	Howie						6	Interval Behaviors	Wall Swimming		Height	Submerged	7	8	7, 8	200	211	200, 211	14	PM			North and South	No Access
95716	Pygmy Hippo Exhibit - ZooMonitor Volunteer	Christy Walkers	eab519ba-e542-400e-abe4-9a9ae907f408	No	2019-02-08 14:28:12	2019-02-08 14:28:12	2019-02-08 14:38:12	2019-02-08 14:35:12	2019-02-08	14:35:12	2019	2	14	Howie,Annie	10	Default Map	20,20	600x600		Interval	Individual	Howie						7	Interval Behaviors	Wall Swimming		Height	Submerged	7	8	7, 8	200	212	200, 212	14	PM			North and South	No Access
95716	Pygmy Hippo Exhibit - ZooMonitor Volunteer	Christy Walkers	eab519ba-e542-400e-abe4-9a9ae907f408	No	2019-02-08 14:28:12	2019-02-08 14:28:12	2019-02-08 14:38:12	2019-02-08 14:36:12	2019-02-08	14:36:12	2019	2	14	Howie,Annie	10	Default Map	20,20	600x600		Interval	Individual	Howie						8	Interval Behaviors	Wall Swimming		Height	Submerged	7	8	7, 8	200	212	200, 212	14	PM			North and South	No Access
95716	Pygmy Hippo Exhibit - ZooMonitor Volunteer	Christy Walkers	eab519ba-e542-400e-abe4-9a9ae907f408	No	2019-02-08 14:28:12	2019-02-08 14:28:12	2019-02-08 14:38:12	2019-02-08 14:37:12	2019-02-08	14:37:12	2019	2	14	Howie,Annie	10	Default Map	20,20	600x600		Interval	Individual	Howie						9	Interval Behaviors	Behavior Obscured		Height	Land	6	3	6, 3	173	83	173, 83	14	PM			North and South	No Access
95716	Pygmy Hippo Exhibit - ZooMonitor Volunteer	Christy Walkers	eab519ba-e542-400e-abe4-9a9ae907f408	No	2019-02-08 14:28:12	2019-02-08 14:28:12	2019-02-08 14:38:12	2019-02-08 14:38:12	2019-02-08	14:38:12	2019	2	14	Howie,Annie	10	Default Map	20,20	600x600		Interval	Individual	Howie						10	Interval Behaviors	Swimming		Height	Submerged	8	8	8, 8	226	212	226, 212	14	PM			North and South	No Access
[truncated: 6,110 more rows]
