# Supplementary material for: Power Up: Combining Behavior Monitoring Software with Business Intelligence Tools to Enhance Proactive Animal Welfare Reporting
Source: Animals (Basel). 2022 Jun 22;12(13):1606. doi: 10.3390/ani12131606 (PMC9264768; doi:10.3390/ani12131606)
Supplement: Supplementary file 1 [file animals-12-01606-s001.zip › animals-1760457-supplementary/Updated Supplementary Materials/S4 Example ZooMonitor Data for Enrichement Report.xlsx]

## Sheet: Raw Data
SessionID	Configuration Name	Observer	DeviceID	Edited	Session Start Time	Recorded Start Time	Session End Time	DateTime	Date	Time	Year	Month	Hour	Project Animals	Duration	Habitat Map	Grid Size	Image Size	Notes	Channel Type	Subject Type	Focal Name	Group Count	All Occurrence Value	All Occurrence Behavior Modifier 1	All Occurrence Behavior Modifier 2	All Occurrence Behavior Modifier 3	All Occurrence Comment	All Occurrence Space Use Grid X	All Occurrence Space Use Grid Y	All Occurrence Space Use Grid XY	All Occurrence Space Use Coordinate X	All Occurrence Space Use Coordinate Y	All Occurrence Space Use Coordinate XY
186666	Enrichment Project Demo for Power BI	Jason Wark	1232e47b-28ea-4698-ab9e-38b4d08f8024	No	2022-05-14 11:15:11	2022-05-14 11:15:11	2022-05-14 11:20:11	2022-05-14 11:15:12	2022-05-14	11:15:12	2022	5	11	Annie,Pogo	5	Default Map	0,0	600x600		All Occurrence	Individual	Annie		Enrichment Available	Floating Barrel,Hanging Feeder
186666	Enrichment Project Demo for Power BI	Jason Wark	1232e47b-28ea-4698-ab9e-38b4d08f8024	No	2022-05-14 11:15:11	2022-05-14 11:15:11	2022-05-14 11:20:11	2022-05-14 11:15:28	2022-05-14	11:15:28	2022	5	11	Annie,Pogo	5	Default Map	0,0	600x600		All Occurrence	Individual	Annie		Enrichment Interaction	Floating Barrel	Object Rubbing	Yes		0	0	0, 0	158	191	158, 191
186666	Enrichment Project Demo for Power BI	Jason Wark	1232e47b-28ea-4698-ab9e-38b4d08f8024	No	2022-05-14 11:15:11	2022-05-14 11:15:11	2022-05-14 11:20:11	2022-05-14 11:16:08	2022-05-14	11:16:08	2022	5	11	Annie,Pogo	5	Default Map	0,0	600x600		All Occurrence	Individual	Annie		Enrichment Interaction	Floating Barrel	Object Play	Yes		0	0	0, 0	169	179	169, 179
186666	Enrichment Project Demo for Power BI	Jason Wark	1232e47b-28ea-4698-ab9e-38b4d08f8024	No	2022-05-14 11:15:11	2022-05-14 11:15:11	2022-05-14 11:20:11	2022-05-14 11:16:36	2022-05-14	11:16:36	2022	5	11	Annie,Pogo	5	Default Map	0,0	600x600		All Occurrence	Individual	Annie		Enrichment Interaction	Hanging Feeder	Browsing	Yes		0	0	0, 0	472	130	472, 130
186666	Enrichment Project Demo for Power BI	Jason Wark	1232e47b-28ea-4698-ab9e-38b4d08f8024	No	2022-05-14 11:15:11	2022-05-14 11:15:11	2022-05-14 11:20:11	2022-05-14 11:17:10	2022-05-14	11:17:10	2022	5	11	Annie,Pogo	5	Default Map	0,0	600x600		All Occurrence	Individual	Annie		Enrichment Interaction	Floating Barrel	Object Rubbing	Yes		0	0	0, 0	195	182	195, 182
186666	Enrichment Project Demo for Power BI	Jason Wark	1232e47b-28ea-4698-ab9e-38b4d08f8024	No	2022-05-14 11:15:11	2022-05-14 11:15:11	2022-05-14 11:20:11	2022-05-14 11:18:32	2022-05-14	11:18:32	2022	5	11	Annie,Pogo	5	Default Map	0,0	600x600		All Occurrence	Individual	Annie		Enrichment Interaction	Hanging Feeder	Substrate Foraging	No		0	0	0, 0	461	120	461, 120
186667	Enrichment Project Demo for Power BI	Jason Wark	1232e47b-28ea-4698-ab9e-38b4d08f8024	No	2022-05-14 11:26:41	2022-05-14 11:26:41	2022-05-14 11:31:41	2022-05-14 11:26:43	2022-05-14	11:26:43	2022	5	11	Annie,Pogo	5	Default Map	0,0	600x600		All Occurrence	Individual	Annie		Enrichment Available	Tub,Mirror
186667	Enrichment Project Demo for Power BI	Jason Wark	1232e47b-28ea-4698-ab9e-38b4d08f8024	No	2022-05-14 11:26:41	2022-05-14 11:26:41	2022-05-14 11:31:41	2022-05-14 11:27:05	2022-05-14	11:27:05	2022	5	11	Annie,Pogo	5	Default Map	0,0	600x600		All Occurrence	Individual	Annie		Enrichment Interaction	Tub	Extractive Foraging	Yes		0	0	0, 0	105	87	105, 87
186667	Enrichment Project Demo for Power BI	Jason Wark	1232e47b-28ea-4698-ab9e-38b4d08f8024	No	2022-05-14 11:26:41	2022-05-14 11:26:41	2022-05-14 11:31:41	2022-05-14 11:28:01	2022-05-14	11:28:01	2022	5	11	Annie,Pogo	5	Default Map	0,0	600x600		All Occurrence	Individual	Annie		Enrichment Interaction	Tub	Extractive Foraging	Yes		0	0	0, 0	97	93	97, 93
186667	Enrichment Project Demo for Power BI	Jason Wark	1232e47b-28ea-4698-ab9e-38b4d08f8024	No	2022-05-14 11:26:41	2022-05-14 11:26:41	2022-05-14 11:31:41	2022-05-14 11:29:34	2022-05-14	11:29:34	2022	5	11	Annie,Pogo	5	Default Map	0,0	600x600		All Occurrence	Individual	Annie		Enrichment Interaction	Tub	Object Rubbing	No		0	0	0, 0	112	102	112, 102
186667	Enrichment Project Demo for Power BI	Jason Wark	1232e47b-28ea-4698-ab9e-38b4d08f8024	No	2022-05-14 11:26:41	2022-05-14 11:26:41	2022-05-14 11:31:41	2022-05-14 11:30:42	2022-05-14	11:30:42	2022	5	11	Annie,Pogo	5	Default Map	0,0	600x600		All Occurrence	Individual	Annie		Enrichment Interaction	Tub	Extractive Foraging	Yes		0	0	0, 0	131	94	131, 94
186682	Enrichment Project Demo for Power BI	Jason Wark	1232e47b-28ea-4698-ab9e-38b4d08f8024	No	2022-05-14 11:35:38	2022-05-14 11:35:38	2022-05-14 11:40:38	2022-05-14 11:35:40	2022-05-14	11:35:40	2022	5	11	Annie,Pogo	5	Default Map	0,0	600x600		All Occurrence	Individual	Annie		Enrichment Available	Mirror,Conspecific Scent
186682	Enrichment Project Demo for Power BI	Jason Wark	1232e47b-28ea-4698-ab9e-38b4d08f8024	No	2022-05-14 11:35:38	2022-05-14 11:35:38	2022-05-14 11:40:38	2022-05-14 11:36:46	2022-05-14	11:36:46	2022	5	11	Annie,Pogo	5	Default Map	0,0	600x600		All Occurrence	Individual	Annie		Enrichment Interaction	Conspecific Scent	Focused Investigation	Yes		0	0	0, 0	464	65	464, 65
186682	Enrichment Project Demo for Power BI	Jason Wark	1232e47b-28ea-4698-ab9e-38b4d08f8024	No	2022-05-14 11:35:38	2022-05-14 11:35:38	2022-05-14 11:40:38	2022-05-14 11:38:03	2022-05-14	11:38:03	2022	5	11	Annie,Pogo	5	Default Map	0,0	600x600		All Occurrence	Individual	Annie		Enrichment Interaction	Conspecific Scent	Focused Investigation	Yes		0	0	0, 0	460	57	460, 57
186682	Enrichment Project Demo for Power BI	Jason Wark	1232e47b-28ea-4698-ab9e-38b4d08f8024	No	2022-05-14 11:35:38	2022-05-14 11:35:38	2022-05-14 11:40:38	2022-05-14 11:39:10	2022-05-14	11:39:10	2022	5	11	Annie,Pogo	5	Default Map	0,0	600x600		All Occurrence	Individual	Annie		Enrichment Interaction	Conspecific Scent	Focused Investigation	Yes		0	0	0, 0	456	58	456, 58
186681	Enrichment Project Demo for Power BI	Jason Wark	1232e47b-28ea-4698-ab9e-38b4d08f8024	No	2022-05-14 11:40:57	2022-05-14 11:40:57	2022-05-14 11:45:57	2022-05-14 11:40:59	2022-05-14	11:40:59	2022	5	11	Annie,Pogo	5	Default Map	0,0	600x600		All Occurrence	Individual	Pogo		Enrichment Available	Mirror,Conspecific Scent
186681	Enrichment Project Demo for Power BI	Jason Wark	1232e47b-28ea-4698-ab9e-38b4d08f8024	No	2022-05-14 11:40:57	2022-05-14 11:40:57	2022-05-14 11:45:57	2022-05-14 11:41:20	2022-05-14	11:41:20	2022	5	11	Annie,Pogo	5	Default Map	0,0	600x600		All Occurrence	Individual	Pogo		Enrichment Interaction	Mirror	Object Play	Yes		0	0	0, 0	60	101	60, 101
186681	Enrichment Project Demo for Power BI	Jason Wark	1232e47b-28ea-4698-ab9e-38b4d08f8024	No	2022-05-14 11:40:57	2022-05-14 11:40:57	2022-05-14 11:45:57	2022-05-14 11:41:55	2022-05-14	11:41:55	2022	5	11	Annie,Pogo	5	Default Map	0,0	600x600		All Occurrence	Individual	Pogo		Enrichment Interaction	Conspecific Scent	Focused Investigation	Yes		0	0	0, 0	512	120	512, 120
186681	Enrichment Project Demo for Power BI	Jason Wark	1232e47b-28ea-4698-ab9e-38b4d08f8024	No	2022-05-14 11:40:57	2022-05-14 11:40:57	2022-05-14 11:45:57	2022-05-14 11:42:42	2022-05-14	11:42:42	2022	5	11	Annie,Pogo	5	Default Map	0,0	600x600		All Occurrence	Individual	Pogo		Enrichment Interaction	Mirror	Object Play	Yes		0	0	0, 0	60	111	60, 111
186681	Enrichment Project Demo for Power BI	Jason Wark	1232e47b-28ea-4698-ab9e-38b4d08f8024	No	2022-05-14 11:40:57	2022-05-14 11:40:57	2022-05-14 11:45:57	2022-05-14 11:43:41	2022-05-14	11:43:41	2022	5	11	Annie,Pogo	5	Default Map	0,0	600x600		All Occurrence	Individual	Pogo		Enrichment Interaction	Mirror	Object Play	Yes		0	0	0, 0	50	111	50, 111
186681	Enrichment Project Demo for Power BI	Jason Wark	1232e47b-28ea-4698-ab9e-38b4d08f8024	No	2022-05-14 11:40:57	2022-05-14 11:40:57	2022-05-14 11:45:57	2022-05-14 11:43:59	2022-05-14	11:43:59	2022	5	11	Annie,Pogo	5	Default Map	0,0	600x600		All Occurrence	Individual	Pogo		Enrichment Interaction	Mirror	Object Rubbing	No		0	0	0, 0	52	109	52, 109
186680	Enrichment Project Demo for Power BI	Jason Wark	1232e47b-28ea-4698-ab9e-38b4d08f8024	No	2022-05-14 11:46:14	2022-05-14 11:46:14	2022-05-14 11:51:14	2022-05-14 11:46:16	2022-05-14	11:46:16	2022	5	11	Annie,Pogo	5	Default Map	0,0	600x600		All Occurrence	Individual	Pogo		Enrichment Available	Floating Platform,Heterospecific Scent
186680	Enrichment Project Demo for Power BI	Jason Wark	1232e47b-28ea-4698-ab9e-38b4d08f8024	No	2022-05-14 11:46:14	2022-05-14 11:46:14	2022-05-14 11:51:14	2022-05-14 11:47:26	2022-05-14	11:47:26	2022	5	11	Annie,Pogo	5	Default Map	0,0	600x600		All Occurrence	Individual	Pogo		Enrichment Interaction	Floating Platform	Object Rubbing	Yes		0	0	0, 0	364	184	364, 184
186683	Enrichment Project Demo for Power BI	Jason Wark	1232e47b-28ea-4698-ab9e-38b4d08f8024	No	2022-05-14 11:51:35	2022-05-14 11:51:35	2022-05-14 11:56:35	2022-05-14 11:51:38	2022-05-14	11:51:38	2022	5	11	Annie,Pogo	5	Default Map	0,0	600x600		All Occurrence	Individual	Annie		Enrichment Available	Mirror,Heterospecific Scent
186684	Enrichment Project Demo for Power BI	Jason Wark	1232e47b-28ea-4698-ab9e-38b4d08f8024	No	2022-05-14 11:57:02	2022-05-14 11:57:02	2022-05-14 12:02:02	2022-05-14 11:57:03	2022-05-14	11:57:03	2022	5	11	Annie,Pogo	5	Default Map	0,0	600x600		All Occurrence	Individual	Annie		Enrichment Available	Floating Platform,Mirror
186685	Enrichment Project Demo for Power BI	Jason Wark	1232e47b-28ea-4698-ab9e-38b4d08f8024	No	2022-05-14 12:03:55	2022-05-14 12:03:55	2022-05-14 12:08:55	2022-05-14 12:03:57	2022-05-14	12:03:57	2022	5	12	Annie,Pogo	5	Default Map	0,0	600x600		All Occurrence	Individual	Pogo		Enrichment Available	Floating Platform,Heterospecific Scent
186686	Enrichment Project Demo for Power BI	Jason Wark	1232e47b-28ea-4698-ab9e-38b4d08f8024	No	2022-05-14 12:11:22	2022-05-14 12:11:22	2022-05-14 12:16:22	2022-05-14 12:11:41	2022-05-14	12:11:41	2022	5	12	Annie,Pogo	5	Default Map	0,0	600x600		All Occurrence	Individual	Annie		Enrichment Available	Tub,Floating Barrel
186686	Enrichment Project Demo for Power BI	Jason Wark	1232e47b-28ea-4698-ab9e-38b4d08f8024	No	2022-05-14 12:11:22	2022-05-14 12:11:22	2022-05-14 12:16:22	2022-05-14 12:13:59	2022-05-14	12:13:59	2022	5	12	Annie,Pogo	5	Default Map	0,0	600x600		All Occurrence	Individual	Annie		Enrichment Interaction	Tub	Extractive Foraging	Yes		0	0	0, 0	502	140	502, 140
186686	Enrichment Project Demo for Power BI	Jason Wark	1232e47b-28ea-4698-ab9e-38b4d08f8024	No	2022-05-14 12:11:22	2022-05-14 12:11:22	2022-05-14 12:16:22	2022-05-14 12:15:48	2022-05-14	12:15:48	2022	5	12	Annie,Pogo	5	Default Map	0,0	600x600		All Occurrence	Individual	Annie		Enrichment Interaction	Tub	Extractive Foraging	Yes		0	0	0, 0	474	124	474, 124
